# Supplementary material for: Flexible Ag2Se-based thin-film thermoelectrics for sustainable energy harvesting and cooling
Source: Nat Commun. 2025 Aug 15;16:7579. doi: 10.1038/s41467-025-62336-2 (PMC12354781; doi:10.1038/s41467-025-62336-2)
Supplement: Supplementary file 3 — Source data [file 41467_2025_62336_MOESM3_ESM.xlsx]

## Sheet: Figure 1a
Ag2Se			Te-doped Ag2Se
#K-Path(1/A)	Energy (eV)		#K-Path(1/A)	Energy (eV)
0	-13.4535		0	-13.3885
0.0408	-13.4512		0.0409	-13.3864
0.0816	-13.4443		0.08179	-13.3804
0.1224	-13.4329		0.12269	-13.3706
0.1632	-13.4172		0.16358	-13.357
0.204	-13.3975		0.20448	-13.3401
0.2448	-13.374		0.24538	-13.3201
0.2856	-13.3472		0.28627	-13.2975
0.3264	-13.3175		0.32717	-13.2727
0.3672	-13.2853		0.36806	-13.2463
0.408	-13.2513		0.40896	-13.2189
0.4488	-13.2159		0.44986	-13.1913
0.4896	-13.1799		0.49075	-13.1641
0.5304	-13.1437		0.53165	-13.1383
0.5712	-13.1081		0.57254	-13.1151
0.61199	-13.0735		0.61344	-13.0961
0.65279	-13.0404		0.65434	-13.0833
0.69359	-13.0095		0.69523	-13.0787
0.69359	-13.0095		0.69523	-13.0787
0.73484	-13.0086		0.7362	-13.0778
0.77608	-13.0061		0.77717	-13.075
0.81732	-13.0019		0.81814	-13.0706
0.85856	-12.9964		0.85912	-13.0646
0.8998	-12.9899		0.90009	-13.0575
0.94104	-12.9828		0.94106	-13.0495
0.98229	-12.9755		0.98203	-13.0412
1.02353	-12.9688		1.023	-13.0333
1.06477	-12.9633		1.06397	-13.0266
1.10601	-12.9596		1.10494	-13.0221
1.14725	-12.9583		1.14591	-13.0205
1.14725	-12.9583		1.14591	-13.0205
1.18805	-12.9606		1.18681	-13.0226
1.22885	-12.9674		1.22771	-13.0291
1.26965	-12.9781		1.2686	-13.0393
1.31045	-12.9919		1.3095	-13.0525
1.35125	-13.0081		1.35039	-13.0679
1.39205	-13.0259		1.39129	-13.0848
1.43285	-13.0445		1.43219	-13.1024
1.47365	-13.0634		1.47308	-13.1203
1.51445	-13.0819		1.51398	-13.1378
1.55525	-13.0994		1.55487	-13.1545
1.59605	-13.1157		1.59577	-13.1699
1.63685	-13.1301		1.63667	-13.1836
1.67765	-13.1425		1.67756	-13.1954
1.71845	-13.1523		1.71846	-13.2048
1.75925	-13.1596		1.75935	-13.2117
1.80005	-13.164		1.80025	-13.2159
1.84085	-13.1654		1.84115	-13.2174
1.84085	-13.1654		1.84115	-13.2174
1.88209	-13.2084		1.88212	-13.2241
1.92333	-13.2499		1.92309	-13.2412
1.96457	-13.289		1.96406	-13.2639
2.00581	-13.3251		2.00503	-13.2884
2.04705	-13.3576		2.046	-13.3122
2.08829	-13.386		2.08697	-13.334
2.12954	-13.4098		2.12794	-13.3529
2.17078	-13.4287		2.16891	-13.3681
2.21202	-13.4424		2.20988	-13.3793
2.25326	-13.4507		2.25086	-13.3862
2.2945	-13.4535		2.29183	-13.3885
2.2945	-13.4535		2.29183	-13.3885
2.33758	-13.4504		2.33331	-13.3863
2.38065	-13.4411		2.3748	-13.3798
2.42373	-13.4259		2.41628	-13.3693
2.4668	-13.4048		2.45777	-13.355
2.50988	-13.3783		2.49925	-13.3378
2.55296	-13.3468		2.54073	-13.3186
2.59603	-13.3107		2.58222	-13.2987
2.63911	-13.2708		2.6237	-13.2806
2.68218	-13.2277		2.66519	-13.2673
2.72526	-13.1822		2.70667	-13.2624
2.72526	-13.1822		2.70667	-13.2624
2.76606	-13.1807		2.74757	-13.2608
2.80686	-13.1761		2.78847	-13.2563
2.84766	-13.1686		2.82936	-13.249
2.88846	-13.1583		2.87026	-13.239
2.92926	-13.1455		2.91115	-13.2266
2.97006	-13.1304		2.95205	-13.212
3.01086	-13.1135		2.99294	-13.1956
3.05165	-13.0951		3.03384	-13.1778
3.09245	-13.0757		3.07474	-13.1592
3.13325	-13.0558		3.11563	-13.1401
3.17405	-13.0361		3.15653	-13.1214
3.21485	-13.0173		3.19742	-13.1035
3.25565	-13		3.23832	-13.0872
3.29645	-12.9852		3.27922	-13.0734
3.33725	-12.9737		3.32011	-13.0628
3.37805	-12.9664		3.36101	-13.0561
3.41885	-12.9639		3.4019	-13.0539
3.41885	-12.9639		3.4019	-13.0539
3.46009	-12.9628		3.44288	-13.0528
3.50133	-12.9595		3.48385	-13.0497
3.54258	-12.9541		3.52482	-13.0447
3.58382	-12.9466		3.56579	-13.0377
3.62506	-12.9373		3.60676	-13.0291
3.6663	-12.9264		3.64773	-13.0191
3.70754	-12.9139		3.6887	-13.008
3.74878	-12.9003		3.72967	-12.9965
3.79003	-12.8858		3.77064	-12.9855
3.83127	-12.8706		3.81162	-12.9767
3.87251	-12.8551		3.85259	-12.9732
3.87251	-12.8551		3.85259	-12.9732
3.91331	-12.8561		3.89348	-12.9741
3.95411	-12.8589		3.93438	-12.9767
3.99491	-12.8633		3.97527	-12.9809
4.03571	-12.8692		4.01617	-12.9866
4.07651	-12.8763		4.05707	-12.9936
4.11731	-12.8844		4.09796	-13.0016
4.15811	-12.8933		4.13886	-13.0104
4.19891	-12.9026		4.17975	-13.0195
4.23971	-12.912		4.22065	-13.0288
4.28051	-12.9212		4.26155	-13.0379
4.3213	-12.9299		4.30244	-13.0465
4.3621	-12.9377		4.34334	-13.0543
4.4029	-12.9445		4.38423	-13.0611
4.4437	-12.9501		4.42513	-13.0666
4.4845	-12.9541		4.46603	-13.0706
4.5253	-12.9566		4.50692	-13.0731
4.5661	-12.9575		4.54782	-13.074
4.5661	-12.9575		4.54782	-13.074
4.60734	-12.9895		4.58879	-13.0873
4.64859	-13.0218		4.62976	-13.1128
4.68983	-13.0523		4.67073	-13.1402
4.73107	-13.0806		4.7117	-13.1663
4.77231	-13.1062		4.75267	-13.1903
4.81355	-13.1286		4.79364	-13.2115
4.85479	-13.1475		4.83462	-13.2294
4.89604	-13.1625		4.87559	-13.2436
4.93728	-13.1734		4.91656	-13.254
4.97852	-13.18		4.95753	-13.2603
5.01976	-13.1822		4.9985	-13.2624
#	Band-Index:		#	Band-Index:
5.01976	-13.1822		4.9985	-13.2602
4.97852	-13.18		4.95753	-13.2581
4.93728	-13.1734		4.91656	-13.2518
4.89604	-13.1625		4.87559	-13.2415
4.85479	-13.1475		4.83462	-13.2272
4.81355	-13.1286		4.79364	-13.2094
4.77231	-13.1062		4.75267	-13.1883
4.73107	-13.0806		4.7117	-13.1643
4.68983	-13.0523		4.67073	-13.1382
4.64859	-13.0218		4.62976	-13.1107
4.60734	-12.9895		4.58879	-13.0837
4.5661	-12.9575		4.54782	-13.0678
4.5661	-12.9575		4.54782	-13.0678
4.5253	-12.9566		4.50692	-13.067
4.4845	-12.9541		4.46603	-13.0645
4.4437	-12.9501		4.42513	-13.0605
4.4029	-12.9445		4.38423	-13.0551
4.3621	-12.9377		4.34334	-13.0484
4.3213	-12.9299		4.30244	-13.0406
4.28051	-12.9212		4.26155	-13.0321
4.23971	-12.912		4.22065	-13.023
4.19891	-12.9026		4.17975	-13.0137
4.15811	-12.8933		4.13886	-13.0045
4.11731	-12.8844		4.09796	-12.9958
4.07651	-12.8763		4.05707	-12.9877
4.03571	-12.8692		4.01617	-12.9807
3.99491	-12.8633		3.97527	-12.9749
3.95411	-12.8589		3.93438	-12.9706
3.91331	-12.8561		3.89348	-12.968
3.87251	-12.8551		3.85259	-12.9671
3.87251	-12.8551		3.85259	-12.9671
3.83127	-12.8706		3.81162	-12.972
3.79003	-12.8858		3.77064	-12.9824
3.74878	-12.9003		3.72967	-12.9944
3.70754	-12.9139		3.6887	-13.0063
3.6663	-12.9264		3.64773	-13.0174
3.62506	-12.9373		3.60676	-13.0274
3.58382	-12.9466		3.56579	-13.0359
3.54258	-12.9541		3.52482	-13.0428
3.50133	-12.9595		3.48385	-13.0478
3.46009	-12.9628		3.44288	-13.0509
3.41885	-12.9639		3.4019	-13.0519
3.41885	-12.9639		3.4019	-13.0519
3.37805	-12.9664		3.36101	-13.0543
3.33725	-12.9737		3.32011	-13.0611
3.29645	-12.9852		3.27922	-13.0718
3.25565	-13		3.23832	-13.0857
3.21485	-13.0173		3.19742	-13.1019
3.17405	-13.0361		3.15653	-13.1198
3.13325	-13.0558		3.11563	-13.1386
3.09245	-13.0757		3.07474	-13.1576
3.05165	-13.0951		3.03384	-13.1762
3.01086	-13.1135		2.99294	-13.1939
2.97006	-13.1304		2.95205	-13.2103
2.92926	-13.1455		2.91115	-13.2248
2.88846	-13.1583		2.87026	-13.2372
2.84766	-13.1686		2.82936	-13.2471
2.80686	-13.1761		2.78847	-13.2544
2.76606	-13.1807		2.74757	-13.2587
2.72526	-13.1822		2.70667	-13.2602
2.72526	-13.1822		2.70667	-13.2602
2.68218	-13.1353		2.66519	-13.2653
2.63911	-13.088		2.6237	-13.2787
2.59603	-13.0413		2.58222	-13.2969
2.55296	-12.9965		2.54073	-13.3167
2.50988	-12.9549		2.49925	-13.3358
2.4668	-12.9178		2.45777	-13.353
2.42373	-12.8866		2.41628	-13.3671
2.38065	-12.8629		2.3748	-13.3777
2.33758	-12.848		2.33331	-13.3841
2.2945	-12.8428		2.29183	-13.3863
2.2945	-12.8428		2.29183	-13.3863
2.25326	-12.8441		2.25086	-13.384
2.21202	-12.8544		2.20988	-13.3771
2.17078	-12.8716		2.16891	-13.3659
2.12954	-12.895		2.12794	-13.3505
2.08829	-12.9239		2.08697	-13.3314
2.04705	-12.9575		2.046	-13.3093
2.00581	-12.9951		2.00503	-13.2849
1.96457	-13.0356		1.96406	-13.2597
1.92333	-13.0781		1.92309	-13.2359
1.88209	-13.1217		1.88212	-13.2174
1.84085	-13.1654		1.84115	-13.21
1.84085	-13.1654		1.84115	-13.21
1.80005	-13.164		1.80025	-13.2087
1.75925	-13.1596		1.75935	-13.2046
1.71845	-13.1523		1.71846	-13.1978
1.67765	-13.1425		1.67756	-13.1885
1.63685	-13.1301		1.63667	-13.1768
1.59605	-13.1157		1.59577	-13.1632
1.55525	-13.0994		1.55487	-13.1479
1.51445	-13.0819		1.51398	-13.1312
1.47365	-13.0634		1.47308	-13.1137
1.43285	-13.0445		1.43219	-13.0959
1.39205	-13.0259		1.39129	-13.0782
1.35125	-13.0081		1.35039	-13.0613
1.31045	-12.9919		1.3095	-13.0458
1.26965	-12.9781		1.2686	-13.0325
1.22885	-12.9674		1.22771	-13.0222
1.18805	-12.9606		1.18681	-13.0155
1.14725	-12.9583		1.14591	-13.0132
1.14725	-12.9583		1.14591	-13.0132
1.10601	-12.9596		1.10494	-13.0151
1.06477	-12.9633		1.06397	-13.0205
1.02353	-12.9688		1.023	-13.0282
0.98229	-12.9755		0.98203	-13.037
0.94104	-12.9828		0.94106	-13.046
0.8998	-12.9899		0.90009	-13.0544
0.85856	-12.9964		0.85912	-13.0619
0.81732	-13.0019		0.81814	-13.068
0.77608	-13.0061		0.77717	-13.0726
0.73484	-13.0086		0.7362	-13.0754
0.69359	-13.0095		0.69523	-13.0763
0.69359	-13.0095		0.69523	-13.0763
0.65279	-12.981		0.65434	-13.0809
0.61199	-12.9552		0.61344	-13.0938
0.5712	-12.9324		0.57254	-13.1128
0.5304	-12.9126		0.53165	-13.136
0.4896	-12.8958		0.49075	-13.1618
0.4488	-12.882		0.44986	-13.189
0.408	-12.8709		0.40896	-13.2167
0.3672	-12.8623		0.36806	-13.2442
0.3264	-12.856		0.32717	-13.2706
0.2856	-12.8514		0.28627	-13.2954
0.2448	-12.8484		0.24538	-13.318
0.204	-12.8465		0.20448	-13.338
0.1632	-12.8454		0.16358	-13.355
0.1224	-12.8446		0.12269	-13.3685
0.0816	-12.844		0.08179	-13.3783
0.0408	-12.8433		0.0409	-13.3843
0	-12.8428		0	-13.3863
#	Band-Index:		#	Band-Index:
0	-12.8404		0	-12.9018
0.0408	-12.8392		0.0409	-12.9015
0.0816	-12.8366		0.08179	-12.9006
0.1224	-12.8329		0.12269	-12.8992
0.1632	-12.8282		0.16358	-12.8973
0.204	-12.8225		0.20448	-12.8953
0.2448	-12.8156		0.24538	-12.8931
0.2856	-12.8078		0.28627	-12.8913
0.3264	-12.799		0.32717	-12.8901
0.3672	-12.7894		0.36806	-12.8898
0.408	-12.779		0.40896	-12.8909
0.4488	-12.768		0.44986	-12.8937
0.4896	-12.7566		0.49075	-12.8983
0.5304	-12.7448		0.53165	-12.9046
0.5712	-12.7329		0.57254	-12.9119
0.61199	-12.721		0.61344	-12.9193
0.65279	-12.7092		0.65434	-12.925
0.69359	-12.6977		0.69523	-12.9272
0.69359	-12.6977		0.69523	-12.9272
0.73484	-12.6986		0.7362	-12.927
0.77608	-12.7012		0.77717	-12.9264
0.81732	-12.7053		0.81814	-12.9256
0.85856	-12.7108		0.85912	-12.9247
0.8998	-12.7173		0.90009	-12.9241
0.94104	-12.7245		0.94106	-12.9241
0.98229	-12.7318		0.98203	-12.9248
1.02353	-12.7386		1.023	-12.9264
1.06477	-12.7441		1.06397	-12.9284
1.10601	-12.7478		1.10494	-12.9303
1.14725	-12.7491		1.14591	-12.931
1.14725	-12.7491		1.14591	-12.931
1.18805	-12.7484		1.18681	-12.932
1.22885	-12.7463		1.22771	-12.9351
1.26965	-12.7433		1.2686	-12.94
1.31045	-12.7399		1.3095	-12.9467
1.35125	-12.7364		1.35039	-12.9549
1.39205	-12.7331		1.39129	-12.9642
1.43285	-12.7303		1.43219	-12.9745
1.47365	-12.7281		1.47308	-12.9852
1.51445	-12.7264		1.51398	-12.9961
1.55525	-12.7252		1.55487	-13.0068
1.59605	-12.7244		1.59577	-13.0168
1.63685	-12.724		1.63667	-13.026
1.67765	-12.7238		1.67756	-13.0339
1.71845	-12.7238		1.71846	-13.0404
1.75925	-12.7239		1.75935	-13.0451
1.80005	-12.7239		1.80025	-13.0481
1.84085	-12.7239		1.84115	-13.0491
1.84085	-12.7239		1.84115	-13.0491
1.88209	-12.741		1.88212	-13.0417
1.92333	-12.7576		1.92309	-13.0234
1.96457	-12.7736		1.96406	-13
2.00581	-12.7884		2.00503	-12.9757
2.04705	-12.802		2.046	-12.9532
2.08829	-12.814		2.08697	-12.9343
2.12954	-12.8241		2.12794	-12.92
2.17078	-12.8322		2.16891	-12.9106
2.21202	-12.8381		2.20988	-12.9053
2.25326	-12.8415		2.25086	-12.9026
2.2945	-12.8404		2.29183	-12.9018
2.2945	-12.8404		2.29183	-12.9018
2.33758	-12.8388		2.33331	-12.9044
2.38065	-12.834		2.3748	-12.9122
2.42373	-12.8262		2.41628	-12.9247
2.4668	-12.8155		2.45777	-12.9416
2.50988	-12.8022		2.49925	-12.9619
2.55296	-12.7867		2.54073	-12.9843
2.59603	-12.7693		2.58222	-13.007
2.63911	-12.7505		2.6237	-13.0276
2.68218	-12.7308		2.66519	-13.0427
2.72526	-12.7108		2.70667	-13.0483
2.72526	-12.7108		2.70667	-13.0483
2.76606	-12.7109		2.74757	-13.0473
2.80686	-12.711		2.78847	-13.0443
2.84766	-12.7112		2.82936	-13.0394
2.88846	-12.7116		2.87026	-13.0327
2.92926	-12.7122		2.91115	-13.0245
2.97006	-12.7132		2.95205	-13.015
3.01086	-12.7147		2.99294	-13.0046
3.05165	-12.7167		3.03384	-12.9935
3.09245	-12.7193		3.07474	-12.9821
3.13325	-12.7225		3.11563	-12.9709
3.17405	-12.7263		3.15653	-12.96
3.21485	-12.7307		3.19742	-12.95
3.25565	-12.7352		3.23832	-12.941
3.29645	-12.7396		3.27922	-12.9336
3.33725	-12.7434		3.32011	-12.9279
3.37805	-12.746		3.36101	-12.9243
3.41885	-12.7469		3.4019	-12.9231
3.41885	-12.7469		3.4019	-12.9231
3.46009	-12.748		3.44288	-12.9229
3.50133	-12.7513		3.48385	-12.9222
3.54258	-12.7567		3.52482	-12.9211
3.58382	-12.764		3.56579	-12.9198
3.62506	-12.7732		3.60676	-12.9182
3.6663	-12.7841		3.64773	-12.9166
3.70754	-12.7965		3.6887	-12.9151
3.74878	-12.8101		3.72967	-12.9139
3.79003	-12.8246		3.77064	-12.9138
3.83127	-12.8397		3.81162	-12.9217
3.87251	-12.8551		3.85259	-12.9264
3.87251	-12.8551		3.85259	-12.9264
3.91331	-12.8559		3.89348	-12.9273
3.95411	-12.8584		3.93438	-12.9298
3.99491	-12.8626		3.97527	-12.9339
4.03571	-12.8682		4.01617	-12.9395
4.07651	-12.8751		4.05707	-12.9463
4.11731	-12.8831		4.09796	-12.9542
4.15811	-12.8918		4.13886	-12.9627
4.19891	-12.9009		4.17975	-12.9717
4.23971	-12.9101		4.22065	-12.9808
4.28051	-12.9192		4.26155	-12.9898
4.3213	-12.9278		4.30244	-12.9982
4.3621	-12.9355		4.34334	-13.0058
4.4029	-12.9423		4.38423	-13.0124
4.4437	-12.9477		4.42513	-13.0178
4.4845	-12.9518		4.46603	-13.0218
4.5253	-12.9543		4.50692	-13.0243
4.5661	-12.9551		4.54782	-13.0251
4.5661	-12.9551		4.54782	-13.0251
4.60734	-12.9227		4.58879	-13.0142
4.64859	-12.8893		4.62976	-13.0147
4.68983	-12.8569		4.67073	-13.018
4.73107	-12.8263		4.7117	-13.0225
4.77231	-12.798		4.75267	-13.0276
4.81355	-12.7728		4.79364	-13.0328
4.85479	-12.7513		4.83462	-13.0378
4.89604	-12.7339		4.87559	-13.0421
4.93728	-12.7212		4.91656	-13.0455
4.97852	-12.7134		4.95753	-13.0476
5.01976	-12.7108		4.9985	-13.0483
#	Band-Index:		#	Band-Index:
5.01976	-12.7108		4.9985	-13.04
4.97852	-12.7134		4.95753	-13.0393
4.93728	-12.7212		4.91656	-13.0371
4.89604	-12.7339		4.87559	-13.0337
4.85479	-12.7513		4.83462	-13.0294
4.81355	-12.7728		4.79364	-13.0244
4.77231	-12.798		4.75267	-13.0191
4.73107	-12.8263		4.7117	-13.014
4.68983	-12.8569		4.67073	-13.0098
4.64859	-12.8893		4.62976	-13.0072
4.60734	-12.9227		4.58879	-13.0112
4.5661	-12.9551		4.54782	-13.0144
4.5661	-12.9551		4.54782	-13.0144
4.5253	-12.9543		4.50692	-13.0136
4.4845	-12.9518		4.46603	-13.0112
4.4437	-12.9477		4.42513	-13.0073
4.4029	-12.9423		4.38423	-13.002
4.3621	-12.9355		4.34334	-12.9954
4.3213	-12.9278		4.30244	-12.9878
4.28051	-12.9192		4.26155	-12.9795
4.23971	-12.9101		4.22065	-12.9706
4.19891	-12.9009		4.17975	-12.9616
4.15811	-12.8918		4.13886	-12.9526
4.11731	-12.8831		4.09796	-12.9441
4.07651	-12.8751		4.05707	-12.9363
4.03571	-12.8682		4.01617	-12.9295
3.99491	-12.8626		3.97527	-12.9239
3.95411	-12.8584		3.93438	-12.9198
3.91331	-12.8559		3.89348	-12.9172
3.87251	-12.8551		3.85259	-12.9163
3.87251	-12.8551		3.85259	-12.9163
3.83127	-12.8397		3.81162	-12.9141
3.79003	-12.8246		3.77064	-12.911
3.74878	-12.8101		3.72967	-12.9052
3.70754	-12.7965		3.6887	-12.9056
3.6663	-12.7841		3.64773	-12.907
3.62506	-12.7732		3.60676	-12.9086
3.58382	-12.764		3.56579	-12.9101
3.54258	-12.7567		3.52482	-12.9115
3.50133	-12.7513		3.48385	-12.9125
3.46009	-12.748		3.44288	-12.9132
3.41885	-12.7469		3.4019	-12.9134
3.41885	-12.7469		3.4019	-12.9134
3.37805	-12.746		3.36101	-12.9148
3.33725	-12.7434		3.32011	-12.9185
3.29645	-12.7396		3.27922	-12.9245
3.25565	-12.7352		3.23832	-12.9321
3.21485	-12.7307		3.19742	-12.9412
3.17405	-12.7263		3.15653	-12.9514
3.13325	-12.7225		3.11563	-12.9623
3.09245	-12.7193		3.07474	-12.9737
3.05165	-12.7167		3.03384	-12.9851
3.01086	-12.7147		2.99294	-12.9963
2.97006	-12.7132		2.95205	-13.0068
2.92926	-12.7122		2.91115	-13.0163
2.88846	-12.7116		2.87026	-13.0245
2.84766	-12.7112		2.82936	-13.0311
2.80686	-12.711		2.78847	-13.036
2.76606	-12.7109		2.74757	-13.039
2.72526	-12.7108		2.70667	-13.04
2.72526	-12.7108		2.70667	-13.04
2.68218	-12.6912		2.66519	-13.0347
2.63911	-12.6725		2.6237	-13.0203
2.59603	-12.6554		2.58222	-13.0004
2.55296	-12.6404		2.54073	-12.9783
2.50988	-12.6278		2.49925	-12.9566
2.4668	-12.6181		2.45777	-12.9369
2.42373	-12.6111		2.41628	-12.9207
2.38065	-12.6066		2.3748	-12.9086
2.33758	-12.6043		2.33331	-12.9013
2.2945	-12.6035		2.29183	-12.8988
2.2945	-12.6035		2.29183	-12.8988
2.25326	-12.6048		2.25086	-12.8996
2.21202	-12.6084		2.20988	-12.9024
2.17078	-12.6144		2.16891	-12.9077
2.12954	-12.6227		2.12794	-12.9164
2.08829	-12.633		2.08697	-12.9297
2.04705	-12.6452		2.046	-12.9475
2.00581	-12.659		2.00503	-12.969
1.96457	-12.674		1.96406	-12.9921
1.92333	-12.6901		1.92309	-13.0143
1.88209	-12.7069		1.88212	-13.0312
1.84085	-12.7239		1.84115	-13.0378
1.84085	-12.7239		1.84115	-13.0378
1.80005	-12.7239		1.80025	-13.0368
1.75925	-12.7239		1.75935	-13.0339
1.71845	-12.7238		1.71846	-13.0291
1.67765	-12.7238		1.67756	-13.0227
1.63685	-12.724		1.63667	-13.0147
1.59605	-12.7244		1.59577	-13.0055
1.55525	-12.7252		1.55487	-12.9954
1.51445	-12.7264		1.51398	-12.9847
1.47365	-12.7281		1.47308	-12.9738
1.43285	-12.7303		1.43219	-12.963
1.39205	-12.7331		1.39129	-12.9528
1.35125	-12.7364		1.35039	-12.9434
1.31045	-12.7399		1.3095	-12.9352
1.26965	-12.7433		1.2686	-12.9285
1.22885	-12.7463		1.22771	-12.9235
1.18805	-12.7484		1.18681	-12.9205
1.14725	-12.7491		1.14591	-12.9194
1.14725	-12.7491		1.14591	-12.9194
1.10601	-12.7478		1.10494	-12.9192
1.06477	-12.7441		1.06397	-12.919
1.02353	-12.7386		1.023	-12.919
0.98229	-12.7318		0.98203	-12.9194
0.94104	-12.7245		0.94106	-12.9202
0.8998	-12.7173		0.90009	-12.921
0.85856	-12.7108		0.85912	-12.9219
0.81732	-12.7053		0.81814	-12.9226
0.77608	-12.7012		0.77717	-12.9232
0.73484	-12.6986		0.7362	-12.9236
0.69359	-12.6977		0.69523	-12.9237
0.69359	-12.6977		0.69523	-12.9237
0.65279	-12.6867		0.65434	-12.9215
0.61199	-12.6761		0.61344	-12.9159
0.5712	-12.6662		0.57254	-12.9085
0.5304	-12.6569		0.53165	-12.9012
0.4896	-12.6484		0.49075	-12.895
0.4488	-12.6407		0.44986	-12.8904
0.408	-12.6337		0.40896	-12.8876
0.3672	-12.6275		0.36806	-12.8865
0.3264	-12.6222		0.32717	-12.8868
0.2856	-12.6176		0.28627	-12.8881
0.2448	-12.6137		0.24538	-12.89
0.204	-12.6105		0.20448	-12.8922
0.1632	-12.6079		0.16358	-12.8943
0.1224	-12.606		0.12269	-12.8962
0.0816	-12.6046		0.08179	-12.8976
0.0408	-12.6038		0.0409	-12.8985
0	-12.6035		0	-12.8988
#	Band-Index:		#	Band-Index:
0	-5.87999		0	-12.82
0.0408	-5.87763		0.0409	-12.8199
0.0816	-5.87089		0.08179	-12.8196
0.1224	-5.86062		0.12269	-12.8192
0.1632	-5.84769		0.16358	-12.8186
0.204	-5.83248		0.20448	-12.8181
0.2448	-5.81464		0.24538	-12.8176
0.2856	-5.79353		0.28627	-12.8172
0.3264	-5.76886		0.32717	-12.8168
0.3672	-5.74063		0.36806	-12.8164
0.408	-5.70928		0.40896	-12.816
0.4488	-5.67554		0.44986	-12.8154
0.4896	-5.64036		0.49075	-12.8146
0.5304	-5.60491		0.53165	-12.8136
0.5712	-5.57043		0.57254	-12.8127
0.61199	-5.53848		0.61344	-12.8119
0.65279	-5.51187		0.65434	-12.8114
0.69359	-5.4959		0.69523	-12.8112
0.69359	-5.4959		0.69523	-12.8112
0.73484	-5.51599		0.7362	-12.812
0.77608	-5.55876		0.77717	-12.8146
0.81732	-5.60633		0.81814	-12.8187
0.85856	-5.65285		0.85912	-12.8242
0.8998	-5.69596		0.90009	-12.8308
0.94104	-5.73422		0.94106	-12.8381
0.98229	-5.76671		0.98203	-12.8455
1.02353	-5.79268		1.023	-12.8524
1.06477	-5.81158		1.06397	-12.858
1.10601	-5.82306		1.10494	-12.8616
1.14725	-5.82691		1.14591	-12.8628
1.14725	-5.82691		1.14591	-12.8628
1.18805	-5.82569		1.18681	-12.8622
1.22885	-5.82203		1.22771	-12.8604
1.26965	-5.816		1.2686	-12.8578
1.31045	-5.80769		1.3095	-12.8549
1.35125	-5.79746		1.35039	-12.8521
1.39205	-5.78596		1.39129	-12.8497
1.43285	-5.77444		1.43219	-12.8479
1.47365	-5.76507		1.47308	-12.8466
1.51445	-5.76115		1.51398	-12.8459
1.55525	-5.7661		1.55487	-12.8456
1.59605	-5.78025		1.59577	-12.8457
1.63685	-5.79995		1.63667	-12.846
1.67765	-5.82062		1.67756	-12.8465
1.71845	-5.83899		1.71846	-12.847
1.75925	-5.85315		1.75935	-12.8474
1.80005	-5.86199		1.80025	-12.8477
1.84085	-5.865		1.84115	-12.8478
1.84085	-5.865		1.84115	-12.8478
1.88209	-5.86593		1.88212	-12.8478
1.92333	-5.86362		1.92309	-12.8479
1.96457	-5.85828		1.96406	-12.8478
2.00581	-5.85021		2.00503	-12.8472
2.04705	-5.83999		2.046	-12.8456
2.08829	-5.82912		2.08697	-12.8423
2.12954	-5.82633		2.12794	-12.8373
2.17078	-5.84409		2.16891	-12.8312
2.21202	-5.86321		2.20988	-12.8255
2.25326	-5.8757		2.25086	-12.8214
2.2945	-5.87999		2.29183	-12.82
2.2945	-5.87999		2.29183	-12.82
2.33758	-5.87909		2.33331	-12.8198
2.38065	-5.87747		2.3748	-12.8192
2.42373	-5.87705		2.41628	-12.8183
2.4668	-5.87822		2.45777	-12.817
2.50988	-5.87991		2.49925	-12.8156
2.55296	-5.88081		2.54073	-12.814
2.59603	-5.87993		2.58222	-12.8125
2.63911	-5.87654		2.6237	-12.8113
2.68218	-5.87017		2.66519	-12.8105
2.72526	-5.86049		2.70667	-12.8102
2.72526	-5.86049		2.70667	-12.8102
2.76606	-5.85777		2.74757	-12.8103
2.80686	-5.8497		2.78847	-12.8103
2.84766	-5.83649		2.82936	-12.8103
2.88846	-5.81846		2.87026	-12.8104
2.92926	-5.79619		2.91115	-12.8107
2.97006	-5.77061		2.95205	-12.8112
3.01086	-5.74329		2.99294	-12.8122
3.05165	-5.71713		3.03384	-12.8136
3.09245	-5.6971		3.07474	-12.8156
3.13325	-5.68941		3.11563	-12.8182
3.17405	-5.696		3.15653	-12.8215
3.21485	-5.7118		3.19742	-12.8253
3.25565	-5.73052		3.23832	-12.8294
3.29645	-5.74798		3.27922	-12.8335
3.33725	-5.76182		3.32011	-12.8371
3.37805	-5.77063		3.36101	-12.8396
3.41885	-5.77366		3.4019	-12.8405
3.41885	-5.77366		3.4019	-12.8405
3.46009	-5.77366		3.44288	-12.8415
3.50133	-5.77343		3.48385	-12.8445
3.54258	-5.77236		3.52482	-12.8495
3.58382	-5.76969		3.56579	-12.8564
3.62506	-5.76446		3.60676	-12.8649
3.6663	-5.75585		3.64773	-12.8748
3.70754	-5.74324		3.6887	-12.8858
3.74878	-5.72621		3.72967	-12.8968
3.79003	-5.70471		3.77064	-12.9026
3.83127	-5.67898		3.81162	-12.9085
3.87251	-5.64953		3.85259	-12.9096
3.87251	-5.64953		3.85259	-12.9096
3.91331	-5.64806		3.89348	-12.9104
3.95411	-5.64258		3.93438	-12.9129
3.99491	-5.63323		3.97527	-12.917
4.03571	-5.62077		4.01617	-12.9225
4.07651	-5.60752		4.05707	-12.9292
4.11731	-5.59448		4.09796	-12.937
4.15811	-5.58205		4.13886	-12.9455
4.19891	-5.5712		4.17975	-12.9544
4.23971	-5.5626		4.22065	-12.9634
4.28051	-5.55671		4.26155	-12.9722
4.3213	-5.55364		4.30244	-12.9805
4.3621	-5.55316		4.34334	-12.9881
4.4029	-5.55467		4.38423	-12.9947
4.4437	-5.55713		4.42513	-13
4.4845	-5.56076		4.46603	-13.004
4.5253	-5.56357		4.50692	-13.0064
4.5661	-5.56454		4.54782	-13.0073
4.5661	-5.56454		4.54782	-13.0073
4.60734	-5.59416		4.58879	-12.9972
4.64859	-5.62782		4.62976	-12.9747
4.68983	-5.66446		4.67073	-12.9462
4.73107	-5.70252		4.7117	-12.9181
4.77231	-5.73979		4.75267	-12.8919
4.81355	-5.77415		4.79364	-12.8683
4.85479	-5.80401		4.83462	-12.8482
4.89604	-5.82822		4.87559	-12.8319
4.93728	-5.84599		4.91656	-12.82
4.97852	-5.85683		4.95753	-12.8127
5.01976	-5.86049		4.9985	-12.8102
#	Band-Index:		#	Band-Index:
5.01976	-5.86049		4.9985	-12.8064
4.97852	-5.85683		4.95753	-12.8089
4.93728	-5.84599		4.91656	-12.8161
4.89604	-5.82822		4.87559	-12.828
4.85479	-5.80401		4.83462	-12.8443
4.81355	-5.77415		4.79364	-12.8644
4.77231	-5.73979		4.75267	-12.8878
4.73107	-5.70252		4.7117	-12.9139
4.68983	-5.66446		4.67073	-12.9418
4.64859	-5.62782		4.62976	-12.9702
4.60734	-5.59416		4.58879	-12.9941
4.5661	-5.56454		4.54782	-12.9982
4.5661	-5.56454		4.54782	-12.9982
4.5253	-5.56357		4.50692	-12.9975
4.4845	-5.56076		4.46603	-12.9951
4.4437	-5.55713		4.42513	-12.9912
4.4029	-5.55467		4.38423	-12.986
4.3621	-5.55316		4.34334	-12.9795
4.3213	-5.55364		4.30244	-12.972
4.28051	-5.55671		4.26155	-12.9637
4.23971	-5.5626		4.22065	-12.9549
4.19891	-5.5712		4.17975	-12.946
4.15811	-5.58205		4.13886	-12.9371
4.11731	-5.59448		4.09796	-12.9286
4.07651	-5.60752		4.05707	-12.9209
4.03571	-5.62077		4.01617	-12.9141
3.99491	-5.63323		3.97527	-12.9086
3.95411	-5.64258		3.93438	-12.9045
3.91331	-5.64806		3.89348	-12.9019
3.87251	-5.64953		3.85259	-12.901
3.87251	-5.64953		3.85259	-12.901
3.83127	-5.67898		3.81162	-12.9011
3.79003	-5.70471		3.77064	-12.9003
3.74878	-5.72621		3.72967	-12.8911
3.70754	-5.74324		3.6887	-12.88
3.6663	-5.75585		3.64773	-12.8693
3.62506	-5.76446		3.60676	-12.8596
3.58382	-5.76969		3.56579	-12.8512
3.54258	-5.77236		3.52482	-12.8445
3.50133	-5.77343		3.48385	-12.8395
3.46009	-5.77366		3.44288	-12.8365
3.41885	-5.77366		3.4019	-12.8354
3.41885	-5.77366		3.4019	-12.8354
3.37805	-5.77063		3.36101	-12.8345
3.33725	-5.76182		3.32011	-12.8319
3.29645	-5.74798		3.27922	-12.8284
3.25565	-5.73052		3.23832	-12.8243
3.21485	-5.7118		3.19742	-12.8202
3.17405	-5.696		3.15653	-12.8165
3.13325	-5.68941		3.11563	-12.8133
3.09245	-5.6971		3.07474	-12.8108
3.05165	-5.71713		3.03384	-12.8089
3.01086	-5.74329		2.99294	-12.8076
2.97006	-5.77061		2.95205	-12.8068
2.92926	-5.79619		2.91115	-12.8064
2.88846	-5.81846		2.87026	-12.8062
2.84766	-5.83649		2.82936	-12.8062
2.80686	-5.8497		2.78847	-12.8063
2.76606	-5.85777		2.74757	-12.8064
2.72526	-5.86049		2.70667	-12.8064
2.72526	-5.86049		2.70667	-12.8064
2.68218	-5.84735		2.66519	-12.8068
2.63911	-5.8308		2.6237	-12.8077
2.59603	-5.81102		2.58222	-12.8092
2.55296	-5.78836		2.54073	-12.811
2.50988	-5.76339		2.49925	-12.8129
2.4668	-5.73717		2.45777	-12.8147
2.42373	-5.71579		2.41628	-12.8162
2.38065	-5.74045		2.3748	-12.8171
2.33758	-5.75201		2.33331	-12.8176
2.2945	-5.75488		2.29183	-12.8177
2.2945	-5.75488		2.29183	-12.8177
2.25326	-5.7601		2.25086	-12.8191
2.21202	-5.77237		2.20988	-12.8227
2.17078	-5.78603		2.16891	-12.8276
2.12954	-5.79163		2.12794	-12.8325
2.08829	-5.78431		2.08697	-12.8363
2.04705	-5.80652		2.046	-12.8386
2.00581	-5.8256		2.00503	-12.8396
1.96457	-5.84103		1.96406	-12.8398
1.92333	-5.8527		1.92309	-12.8397
1.88209	-5.86064		1.88212	-12.8395
1.84085	-5.865		1.84115	-12.8394
1.84085	-5.865		1.84115	-12.8394
1.80005	-5.86199		1.80025	-12.8393
1.75925	-5.85315		1.75935	-12.839
1.71845	-5.83899		1.71846	-12.8385
1.67765	-5.82062		1.67756	-12.838
1.63685	-5.79995		1.63667	-12.8375
1.59605	-5.78025		1.59577	-12.8371
1.55525	-5.7661		1.55487	-12.8369
1.51445	-5.76115		1.51398	-12.8371
1.47365	-5.76507		1.47308	-12.8378
1.43285	-5.77444		1.43219	-12.839
1.39205	-5.78596		1.39129	-12.8408
1.35125	-5.79746		1.35039	-12.8431
1.31045	-5.80769		1.3095	-12.8459
1.26965	-5.816		1.2686	-12.8488
1.22885	-5.82203		1.22771	-12.8514
1.18805	-5.82569		1.18681	-12.8533
1.14725	-5.82691		1.14591	-12.854
1.14725	-5.82691		1.14591	-12.854
1.10601	-5.82306		1.10494	-12.853
1.06477	-5.81158		1.06397	-12.8503
1.02353	-5.79268		1.023	-12.8459
0.98229	-5.76671		0.98203	-12.8403
0.94104	-5.73422		0.94106	-12.834
0.8998	-5.69596		0.90009	-12.8276
0.85856	-5.65285		0.85912	-12.8215
0.81732	-5.60633		0.81814	-12.8163
0.77608	-5.55876		0.77717	-12.8124
0.73484	-5.51599		0.7362	-12.8099
0.69359	-5.4959		0.69523	-12.8091
0.69359	-5.4959		0.69523	-12.8091
0.65279	-5.49039		0.65434	-12.8093
0.61199	-5.48976		0.61344	-12.8099
0.5712	-5.49252		0.57254	-12.8107
0.5304	-5.49922		0.53165	-12.8117
0.4896	-5.51008		0.49075	-12.8127
0.4488	-5.52452		0.44986	-12.8135
0.408	-5.54171		0.40896	-12.8141
0.3672	-5.55994		0.36806	-12.8146
0.3264	-5.59048		0.32717	-12.815
0.2856	-5.6312		0.28627	-12.8153
0.2448	-5.66852		0.24538	-12.8157
0.204	-5.70044		0.20448	-12.8162
0.1632	-5.72494		0.16358	-12.8166
0.1224	-5.74125		0.12269	-12.8171
0.0816	-5.75021		0.08179	-12.8174
0.0408	-5.75396		0.0409	-12.8177
0	-5.75488		0	-12.8177
#	Band-Index:		#	Band-Index:
0	-5.66886		0	-11.3099
0.0408	-5.66734		0.0409	-11.309
0.0816	-5.66274		0.08179	-11.3062
0.1224	-5.65506		0.12269	-11.3016
0.1632	-5.64444		0.16358	-11.2954
0.204	-5.63108		0.20448	-11.2878
0.2448	-5.61542		0.24538	-11.2789
0.2856	-5.59782		0.28627	-11.269
0.3264	-5.57944		0.32717	-11.2585
0.3672	-5.55027		0.36806	-11.2478
0.408	-5.51336		0.40896	-11.2371
0.4488	-5.49334		0.44986	-11.2269
0.4896	-5.47921		0.49075	-11.2175
0.5304	-5.46731		0.53165	-11.2093
0.5712	-5.46519		0.57254	-11.2025
0.61199	-5.47037		0.61344	-11.1974
0.65279	-5.47159		0.65434	-11.1944
0.69359	-5.46572		0.69523	-11.1933
0.69359	-5.46572		0.69523	-11.1933
0.73484	-5.46666		0.7362	-11.1936
0.77608	-5.46406		0.77717	-11.1945
0.81732	-5.45895		0.81814	-11.196
0.85856	-5.45322		0.85912	-11.1979
0.8998	-5.44855		0.90009	-11.2
0.94104	-5.44621		0.94106	-11.2023
0.98229	-5.44654		0.98203	-11.2045
1.02353	-5.4488		1.023	-11.2065
1.06477	-5.45161		1.06397	-11.208
1.10601	-5.45384		1.10494	-11.2089
1.14725	-5.45465		1.14591	-11.2093
1.14725	-5.45465		1.14591	-11.2093
1.18805	-5.45137		1.18681	-11.2107
1.22885	-5.44208		1.22771	-11.2149
1.26965	-5.4289		1.2686	-11.2216
1.31045	-5.4171		1.3095	-11.2306
1.35125	-5.41997		1.35039	-11.2416
1.39205	-5.44616		1.39129	-11.254
1.43285	-5.48357		1.43219	-11.2674
1.47365	-5.51981		1.47308	-11.2814
1.51445	-5.54784		1.51398	-11.2953
1.55525	-5.56277		1.55487	-11.3089
1.59605	-5.56361		1.59577	-11.3215
1.63685	-5.55392		1.63667	-11.3329
1.67765	-5.53871		1.67756	-11.3427
1.71845	-5.52213		1.71846	-11.3506
1.75925	-5.50741		1.75935	-11.3564
1.80005	-5.49725		1.80025	-11.3599
1.84085	-5.4936		1.84115	-11.3611
1.84085	-5.4936		1.84115	-11.3611
1.88209	-5.54386		1.88212	-11.36
1.92333	-5.59384		1.92309	-11.357
1.96457	-5.64249		1.96406	-11.3523
2.00581	-5.68884		2.00503	-11.3462
2.04705	-5.73178		2.046	-11.3393
2.08829	-5.76863		2.08697	-11.332
2.12954	-5.75802		2.12794	-11.325
2.17078	-5.7304		2.16891	-11.3188
2.21202	-5.70244		2.20988	-11.314
2.25326	-5.67893		2.25086	-11.311
2.2945	-5.66886		2.29183	-11.3099
2.2945	-5.66886		2.29183	-11.3099
2.33758	-5.66678		2.33331	-11.3109
2.38065	-5.68556		2.3748	-11.3138
2.42373	-5.71025		2.41628	-11.3184
2.4668	-5.67607		2.45777	-11.3241
2.50988	-5.62314		2.49925	-11.3304
2.55296	-5.55831		2.54073	-11.3367
2.59603	-5.48421		2.58222	-11.3423
2.63911	-5.40389		2.6237	-11.3468
2.68218	-5.33513		2.66519	-11.3497
2.72526	-5.32585		2.70667	-11.3507
2.72526	-5.32585		2.70667	-11.3507
2.76606	-5.32857		2.74757	-11.3496
2.80686	-5.3373		2.78847	-11.3462
2.84766	-5.35254		2.82936	-11.3405
2.88846	-5.37327		2.87026	-11.3328
2.92926	-5.39782		2.91115	-11.3233
2.97006	-5.42449		2.95205	-11.3122
3.01086	-5.45121		2.99294	-11.2998
3.05165	-5.47468		3.03384	-11.2866
3.09245	-5.4894		3.07474	-11.273
3.13325	-5.48876		3.11563	-11.2594
3.17405	-5.47076		3.15653	-11.2464
3.21485	-5.44094		3.19742	-11.2343
3.25565	-5.40732		3.23832	-11.2236
3.29645	-5.37793		3.27922	-11.2148
3.33725	-5.35916		3.32011	-11.2083
3.37805	-5.3509		3.36101	-11.2042
3.41885	-5.34883		3.4019	-11.2028
3.41885	-5.34883		3.4019	-11.2028
3.46009	-5.35376		3.44288	-11.2031
3.50133	-5.36769		3.48385	-11.2039
3.54258	-5.3887		3.52482	-11.2051
3.58382	-5.41491		3.56579	-11.2068
3.62506	-5.44484		3.60676	-11.2087
3.6663	-5.47745		3.64773	-11.2106
3.70754	-5.51189		3.6887	-11.2125
3.74878	-5.5473		3.72967	-11.2142
3.79003	-5.58271		3.77064	-11.2155
3.83127	-5.61713		3.81162	-11.2163
3.87251	-5.64953		3.85259	-11.2166
3.87251	-5.64953		3.85259	-11.2166
3.91331	-5.64703		3.89348	-11.2185
3.95411	-5.64092		3.93438	-11.2239
3.99491	-5.63178		3.97527	-11.2327
4.03571	-5.62018		4.01617	-11.2445
4.07651	-5.60563		4.05707	-11.2589
4.11731	-5.58943		4.09796	-11.2753
4.15811	-5.5738		4.13886	-11.293
4.19891	-5.56045		4.17975	-11.3115
4.23971	-5.55088		4.22065	-11.3301
4.28051	-5.54587		4.26155	-11.3481
4.3213	-5.54514		4.30244	-11.3651
4.3621	-5.54764		4.34334	-11.3803
4.4029	-5.55192		4.38423	-11.3935
4.4437	-5.55677		4.42513	-11.4042
4.4845	-5.56		4.46603	-11.412
4.5253	-5.56198		4.50692	-11.4168
4.5661	-5.56272		4.54782	-11.4184
4.5661	-5.56272		4.54782	-11.4184
4.60734	-5.53548		4.58879	-11.417
4.64859	-5.50978		4.62976	-11.4129
4.68983	-5.48847		4.67073	-11.4065
4.73107	-5.47252		4.7117	-11.3983
4.77231	-5.45792		4.75267	-11.389
4.81355	-5.44031		4.79364	-11.3794
4.85479	-5.41826		4.83462	-11.3702
4.89604	-5.39223		4.87559	-11.3622
4.93728	-5.36405		4.91656	-11.356
4.97852	-5.33817		4.95753	-11.3521
5.01976	-5.32585		4.9985	-11.3507
#	Band-Index:		#	Band-Index:
5.01976	-5.32585		4.9985	-11.3364
4.97852	-5.33817		4.95753	-11.3378
4.93728	-5.36405		4.91656	-11.3417
4.89604	-5.39223		4.87559	-11.3479
4.85479	-5.41826		4.83462	-11.3559
4.81355	-5.44031		4.79364	-11.365
4.77231	-5.45792		4.75267	-11.3746
4.73107	-5.47252		4.7117	-11.3838
4.68983	-5.48847		4.67073	-11.3919
4.64859	-5.50978		4.62976	-11.3982
4.60734	-5.53548		4.58879	-11.4022
4.5661	-5.56272		4.54782	-11.4035
4.5661	-5.56272		4.54782	-11.4035
4.5253	-5.56198		4.50692	-11.4019
4.4845	-5.56		4.46603	-11.3971
4.4437	-5.55677		4.42513	-11.3893
4.4029	-5.55192		4.38423	-11.3786
4.3621	-5.54764		4.34334	-11.3654
4.3213	-5.54514		4.30244	-11.35
4.28051	-5.54587		4.26155	-11.333
4.23971	-5.55088		4.22065	-11.3149
4.19891	-5.56045		4.17975	-11.2963
4.15811	-5.5738		4.13886	-11.2777
4.11731	-5.58943		4.09796	-11.2599
4.07651	-5.60563		4.05707	-11.2435
4.03571	-5.62018		4.01617	-11.2291
3.99491	-5.63178		3.97527	-11.2172
3.95411	-5.64092		3.93438	-11.2084
3.91331	-5.64703		3.89348	-11.2029
3.87251	-5.64953		3.85259	-11.2011
3.87251	-5.64953		3.85259	-11.2011
3.83127	-5.61713		3.81162	-11.2008
3.79003	-5.58271		3.77064	-11.2
3.74878	-5.5473		3.72967	-11.1988
3.70754	-5.51189		3.6887	-11.1971
3.6663	-5.47745		3.64773	-11.1953
3.62506	-5.44484		3.60676	-11.1934
3.58382	-5.41491		3.56579	-11.1915
3.54258	-5.3887		3.52482	-11.1899
3.50133	-5.36769		3.48385	-11.1886
3.46009	-5.35376		3.44288	-11.1878
3.41885	-5.34883		3.4019	-11.1875
3.41885	-5.34883		3.4019	-11.1875
3.37805	-5.3509		3.36101	-11.1889
3.33725	-5.35916		3.32011	-11.1929
3.29645	-5.37793		3.27922	-11.1995
3.25565	-5.40732		3.23832	-11.2082
3.21485	-5.44094		3.19742	-11.2189
3.17405	-5.47076		3.15653	-11.2311
3.13325	-5.48876		3.11563	-11.2442
3.09245	-5.4894		3.07474	-11.2579
3.05165	-5.47468		3.03384	-11.2716
3.01086	-5.45121		2.99294	-11.2849
2.97006	-5.42449		2.95205	-11.2973
2.92926	-5.39782		2.91115	-11.3085
2.88846	-5.37327		2.87026	-11.3182
2.84766	-5.35254		2.82936	-11.326
2.80686	-5.3373		2.78847	-11.3317
2.76606	-5.32857		2.74757	-11.3352
2.72526	-5.32585		2.70667	-11.3364
2.72526	-5.32585		2.70667	-11.3364
2.68218	-5.332		2.66519	-11.3354
2.63911	-5.34988		2.6237	-11.3325
2.59603	-5.39609		2.58222	-11.328
2.55296	-5.45436		2.54073	-11.3223
2.50988	-5.5091		2.49925	-11.3159
2.4668	-5.55894		2.45777	-11.3096
2.42373	-5.60226		2.41628	-11.3038
2.38065	-5.63697		2.3748	-11.2993
2.33758	-5.66008		2.33331	-11.2963
2.2945	-5.6589		2.29183	-11.2953
2.2945	-5.6589		2.29183	-11.2953
2.25326	-5.65154		2.25086	-11.2964
2.21202	-5.63251		2.20988	-11.2994
2.17078	-5.60575		2.16891	-11.3043
2.12954	-5.57315		2.12794	-11.3104
2.08829	-5.53547		2.08697	-11.3174
2.04705	-5.49326		2.046	-11.3246
2.00581	-5.44736		2.00503	-11.3315
1.96457	-5.3983		1.96406	-11.3375
1.92333	-5.39602		1.92309	-11.3422
1.88209	-5.44436		1.88212	-11.3451
1.84085	-5.4936		1.84115	-11.3461
1.84085	-5.4936		1.84115	-11.3461
1.80005	-5.49725		1.80025	-11.3449
1.75925	-5.50741		1.75935	-11.3414
1.71845	-5.52213		1.71846	-11.3355
1.67765	-5.53871		1.67756	-11.3277
1.63685	-5.55392		1.63667	-11.3178
1.59605	-5.56361		1.59577	-11.3064
1.55525	-5.56277		1.55487	-11.2938
1.51445	-5.54784		1.51398	-11.2802
1.47365	-5.51981		1.47308	-11.2662
1.43285	-5.48357		1.43219	-11.2522
1.39205	-5.44616		1.39129	-11.2387
1.35125	-5.41997		1.35039	-11.2262
1.31045	-5.4171		1.3095	-11.2152
1.26965	-5.4289		1.2686	-11.2062
1.22885	-5.44208		1.22771	-11.1994
1.18805	-5.45137		1.18681	-11.1952
1.14725	-5.45465		1.14591	-11.1938
1.14725	-5.45465		1.14591	-11.1938
1.10601	-5.45384		1.10494	-11.1935
1.06477	-5.45161		1.06397	-11.1926
1.02353	-5.4488		1.023	-11.1911
0.98229	-5.44654		0.98203	-11.1892
0.94104	-5.44621		0.94106	-11.187
0.8998	-5.44855		0.90009	-11.1848
0.85856	-5.45322		0.85912	-11.1826
0.81732	-5.45895		0.81814	-11.1807
0.77608	-5.46406		0.77717	-11.1793
0.73484	-5.46666		0.7362	-11.1783
0.69359	-5.46572		0.69523	-11.178
0.69359	-5.46572		0.69523	-11.178
0.65279	-5.45792		0.65434	-11.179
0.61199	-5.45608		0.61344	-11.1821
0.5712	-5.4595		0.57254	-11.1872
0.5304	-5.459		0.53165	-11.1939
0.4896	-5.46152		0.49075	-11.2022
0.4488	-5.48145		0.44986	-11.2117
0.408	-5.51001		0.40896	-11.2219
0.3672	-5.531		0.36806	-11.2326
0.3264	-5.55211		0.32717	-11.2435
0.2856	-5.5733		0.28627	-11.254
0.2448	-5.59354		0.24538	-11.2639
0.204	-5.61199		0.20448	-11.2729
0.1632	-5.628		0.16358	-11.2806
0.1224	-5.6411		0.12269	-11.2869
0.0816	-5.65083		0.08179	-11.2915
0.0408	-5.65684		0.0409	-11.2943
0	-5.6589		0	-11.2953
#	Band-Index:		#	Band-Index:
0	-5.51168		0	-5.9951
0.0408	-5.50428		0.0409	-5.9935
0.0816	-5.48315		0.08179	-5.98689
0.1224	-5.45124		0.12269	-5.97556
0.1632	-5.41246		0.16358	-5.96022
0.204	-5.37224		0.20448	-5.94158
0.2448	-5.33821		0.24538	-5.92019
0.2856	-5.327		0.28627	-5.89642
0.3264	-5.33381		0.32717	-5.8706
0.3672	-5.34872		0.36806	-5.84308
0.408	-5.37175		0.40896	-5.81434
0.4488	-5.39296		0.44986	-5.78506
0.4896	-5.4072		0.49075	-5.75604
0.5304	-5.40889		0.53165	-5.7282
0.5712	-5.4032		0.57254	-5.70257
0.61199	-5.39778		0.61344	-5.68036
0.65279	-5.39292		0.65434	-5.66288
0.69359	-5.38507		0.69523	-5.65192
0.69359	-5.38507		0.69523	-5.65192
0.73484	-5.36572		0.7362	-5.66174
0.77608	-5.33195		0.77717	-5.68409
0.81732	-5.30352		0.81814	-5.71805
0.85856	-5.2842		0.85912	-5.75705
0.8998	-5.26952		0.90009	-5.79544
0.94104	-5.25409		0.94106	-5.8304
0.98229	-5.23521		0.98203	-5.86031
1.02353	-5.21262		1.023	-5.88422
1.06477	-5.1878		1.06397	-5.9015
1.10601	-5.16392		1.10494	-5.91182
1.14725	-5.15052		1.14591	-5.91507
1.14725	-5.15052		1.14591	-5.91507
1.18805	-5.17647		1.18681	-5.91527
1.22885	-5.21676		1.22771	-5.91427
1.26965	-5.25836		1.2686	-5.91105
1.31045	-5.29645		1.3095	-5.90599
1.35125	-5.3183		1.35039	-5.89954
1.39205	-5.31585		1.39129	-5.89219
1.43285	-5.30113		1.43219	-5.88452
1.47365	-5.28527		1.47308	-5.87739
1.51445	-5.27233		1.51398	-5.87247
1.55525	-5.26359		1.55487	-5.87308
1.59605	-5.25896		1.59577	-5.88249
1.63685	-5.2577		1.63667	-5.89853
1.67765	-5.25885		1.67756	-5.91633
1.71845	-5.26149		1.71846	-5.93245
1.75925	-5.26462		1.75935	-5.94481
1.80005	-5.26717		1.80025	-5.95223
1.84085	-5.26814		1.84115	-5.95411
1.84085	-5.26814		1.84115	-5.95411
1.88209	-5.30549		1.88212	-5.95433
1.92333	-5.35273		1.92309	-5.95259
1.96457	-5.35703		1.96406	-5.94888
2.00581	-5.32116		2.00503	-5.94324
2.04705	-5.31205		2.046	-5.93608
2.08829	-5.35032		2.08697	-5.93076
2.12954	-5.39069		2.12794	-5.94239
2.17078	-5.43147		2.16891	-5.96398
2.21202	-5.46953		2.20988	-5.98152
2.25326	-5.49942		2.25086	-5.99222
2.2945	-5.51168		2.29183	-5.9951
2.2945	-5.51168		2.29183	-5.9951
2.33758	-5.50445		2.33331	-5.99609
2.38065	-5.48624		2.3748	-5.99675
2.42373	-5.46276		2.41628	-5.99781
2.4668	-5.43762		2.45777	-5.99949
2.50988	-5.41279		2.49925	-6.00137
2.55296	-5.3895		2.54073	-6.00272
2.59603	-5.3688		2.58222	-6.00284
2.63911	-5.33861		2.6237	-6.00119
2.68218	-5.30349		2.66519	-5.99759
2.72526	-5.23653		2.70667	-5.99288
2.72526	-5.23653		2.70667	-5.99288
2.76606	-5.2421		2.74757	-5.99066
2.80686	-5.25033		2.78847	-5.98305
2.84766	-5.25403		2.82936	-5.97017
2.88846	-5.25295		2.87026	-5.95228
2.92926	-5.24881		2.91115	-5.92979
2.97006	-5.24344		2.95205	-5.90333
3.01086	-5.23868		2.99294	-5.87392
3.05165	-5.23627		3.03384	-5.84337
3.09245	-5.23735		3.07474	-5.81512
3.13325	-5.24181		3.11563	-5.79559
3.17405	-5.24831		3.15653	-5.79194
3.21485	-5.25457		3.19742	-5.80279
3.25565	-5.25733		3.23832	-5.81959
3.29645	-5.25173		3.27922	-5.83619
3.33725	-5.2336		3.32011	-5.84957
3.37805	-5.2046		3.36101	-5.85816
3.41885	-5.17725		3.4019	-5.86112
3.41885	-5.17725		3.4019	-5.86112
3.46009	-5.17676		3.44288	-5.86411
3.50133	-5.17566		3.48385	-5.86679
3.54258	-5.17462		3.52482	-5.86849
3.58382	-5.17401		3.56579	-5.86841
3.62506	-5.17361		3.60676	-5.86571
3.6663	-5.17289		3.64773	-5.85973
3.70754	-5.17129		3.6887	-5.85009
3.74878	-5.16829		3.72967	-5.83674
3.79003	-5.16371		3.77064	-5.8202
3.83127	-5.15774		3.81162	-5.80198
3.87251	-5.15095		3.85259	-5.78654
3.87251	-5.15095		3.85259	-5.78654
3.91331	-5.15774		3.89348	-5.78708
3.95411	-5.16874		3.93438	-5.78495
3.99491	-5.18278		3.97527	-5.77946
4.03571	-5.1986		4.01617	-5.7713
4.07651	-5.21478		4.05707	-5.76133
4.11731	-5.23021		4.09796	-5.75062
4.15811	-5.24231		4.13886	-5.74029
4.19891	-5.26331		4.17975	-5.73136
4.23971	-5.28735		4.22065	-5.72466
4.28051	-5.31005		4.26155	-5.72064
4.3213	-5.3304		4.30244	-5.7193
4.3621	-5.34769		4.34334	-5.72039
4.4029	-5.36155		4.38423	-5.72333
4.4437	-5.37189		4.42513	-5.72697
4.4845	-5.37898		4.46603	-5.73007
4.5253	-5.38309		4.50692	-5.73173
4.5661	-5.38444		4.54782	-5.73255
4.5661	-5.38444		4.54782	-5.73255
4.60734	-5.39205		4.58879	-5.74554
4.64859	-5.40325		4.62976	-5.77264
4.68983	-5.40355		4.67073	-5.80825
4.73107	-5.3878		4.7117	-5.84645
4.77231	-5.36036		4.75267	-5.88337
4.81355	-5.32748		4.79364	-5.91668
4.85479	-5.29341		4.83462	-5.9449
4.89604	-5.26169		4.87559	-5.9671
4.93728	-5.23711		4.91656	-5.98268
4.97852	-5.23066		4.95753	-5.9913
5.01976	-5.23653		4.9985	-5.99288
#	Band-Index:		#	Band-Index:
5.01976	-5.23653		4.9985	-5.99162
4.97852	-5.23066		4.95753	-5.98615
4.93728	-5.23711		4.91656	-5.9738
4.89604	-5.26169		4.87559	-5.95497
4.85479	-5.29341		4.83462	-5.9302
4.81355	-5.32748		4.79364	-5.90023
4.77231	-5.36036		4.75267	-5.86618
4.73107	-5.3878		4.7117	-5.82978
4.68983	-5.40355		4.67073	-5.79394
4.64859	-5.40325		4.62976	-5.76275
4.60734	-5.39205		4.58879	-5.73866
4.5661	-5.38444		4.54782	-5.73104
4.5661	-5.38444		4.54782	-5.73104
4.5253	-5.38309		4.50692	-5.72975
4.4845	-5.37898		4.46603	-5.72547
4.4437	-5.37189		4.42513	-5.72053
4.4029	-5.36155		4.38423	-5.71685
4.3621	-5.34769		4.34334	-5.71422
4.3213	-5.3304		4.30244	-5.71222
4.28051	-5.31005		4.26155	-5.71173
4.23971	-5.28735		4.22065	-5.71343
4.19891	-5.26331		4.17975	-5.71744
4.15811	-5.24231		4.13886	-5.72333
4.11731	-5.23021		4.09796	-5.73043
4.07651	-5.21478		4.05707	-5.73811
4.03571	-5.1986		4.01617	-5.74762
3.99491	-5.18278		3.97527	-5.76007
3.95411	-5.16874		3.93438	-5.77182
3.91331	-5.15774		3.89348	-5.7807
3.87251	-5.15095		3.85259	-5.78504
3.87251	-5.15095		3.85259	-5.78504
3.83127	-5.15774		3.81162	-5.78218
3.79003	-5.16371		3.77064	-5.79427
3.74878	-5.16829		3.72967	-5.80909
3.70754	-5.17129		3.6887	-5.82158
3.6663	-5.17289		3.64773	-5.83172
3.62506	-5.17361		3.60676	-5.83988
3.58382	-5.17401		3.56579	-5.84605
3.54258	-5.17462		3.52482	-5.85054
3.50133	-5.17566		3.48385	-5.85399
3.46009	-5.17676		3.44288	-5.857
3.41885	-5.17725		3.4019	-5.85994
3.41885	-5.17725		3.4019	-5.85994
3.37805	-5.2046		3.36101	-5.85683
3.33725	-5.2336		3.32011	-5.84771
3.29645	-5.25173		3.27922	-5.83329
3.25565	-5.25733		3.23832	-5.81503
3.21485	-5.25457		3.19742	-5.79584
3.17405	-5.24831		3.15653	-5.78241
3.13325	-5.24181		3.11563	-5.78496
3.09245	-5.23735		3.07474	-5.80479
3.05165	-5.23627		3.03384	-5.83377
3.01086	-5.23868		2.99294	-5.86521
2.97006	-5.24344		2.95205	-5.89559
2.92926	-5.24881		2.91115	-5.92309
2.88846	-5.25295		2.87026	-5.94666
2.84766	-5.25403		2.82936	-5.96566
2.80686	-5.25033		2.78847	-5.97966
2.76606	-5.2421		2.74757	-5.98838
2.72526	-5.23653		2.70667	-5.99162
2.72526	-5.23653		2.70667	-5.99162
2.68218	-5.26512		2.66519	-5.98866
2.63911	-5.29935		2.6237	-5.98982
2.59603	-5.29669		2.58222	-5.99188
2.55296	-5.29093		2.54073	-5.9927
2.50988	-5.2836		2.49925	-5.9921
2.4668	-5.27458		2.45777	-5.99077
2.42373	-5.26402		2.41628	-5.98987
2.38065	-5.25296		2.3748	-5.99033
2.33758	-5.24385		2.33331	-5.99204
2.2945	-5.24016		2.29183	-5.99379
2.2945	-5.24016		2.29183	-5.99379
2.25326	-5.24116		2.25086	-5.98848
2.21202	-5.24434		2.20988	-5.97524
2.17078	-5.25012		2.16891	-5.95538
2.12954	-5.25932		2.12794	-5.932
2.08829	-5.27328		2.08697	-5.91684
2.04705	-5.29426		2.046	-5.92199
2.00581	-5.2804		2.00503	-5.93084
1.96457	-5.256		1.96406	-5.93863
1.92333	-5.24269		1.92309	-5.94471
1.88209	-5.24585		1.88212	-5.9489
1.84085	-5.26814		1.84115	-5.95113
1.84085	-5.26814		1.84115	-5.95113
1.80005	-5.26717		1.80025	-5.94719
1.75925	-5.26462		1.75935	-5.93755
1.71845	-5.26149		1.71846	-5.92282
1.67765	-5.25885		1.67756	-5.90421
1.63685	-5.2577		1.63667	-5.8841
1.59605	-5.25896		1.59577	-5.86752
1.55525	-5.26359		1.55487	-5.8586
1.51445	-5.27233		1.51398	-5.85603
1.47365	-5.28527		1.47308	-5.86
1.43285	-5.30113		1.43219	-5.86846
1.39205	-5.31585		1.39129	-5.87764
1.35125	-5.3183		1.35039	-5.88623
1.31045	-5.29645		1.3095	-5.89395
1.26965	-5.25836		1.2686	-5.90084
1.22885	-5.21676		1.22771	-5.90686
1.18805	-5.17647		1.18681	-5.91181
1.14725	-5.15052		1.14591	-5.91413
1.14725	-5.15052		1.14591	-5.91413
1.10601	-5.16392		1.10494	-5.91009
1.06477	-5.1878		1.06397	-5.89866
1.02353	-5.21262		1.023	-5.88021
0.98229	-5.23521		0.98203	-5.85506
0.94104	-5.25409		0.94106	-5.82371
0.8998	-5.26952		0.90009	-5.78696
0.85856	-5.2842		0.85912	-5.74629
0.81732	-5.30352		0.81814	-5.70691
0.77608	-5.33195		0.77717	-5.67469
0.73484	-5.36572		0.7362	-5.65367
0.69359	-5.38507		0.69523	-5.6507
0.69359	-5.38507		0.69523	-5.6507
0.65279	-5.36971		0.65434	-5.6475
0.61199	-5.34652		0.61344	-5.65433
0.5712	-5.32489		0.57254	-5.67309
0.5304	-5.31959		0.53165	-5.69986
0.4896	-5.32701		0.49075	-5.73047
0.4488	-5.33476		0.44986	-5.76245
0.408	-5.33887		0.40896	-5.79431
0.3672	-5.33878		0.36806	-5.82501
0.3264	-5.33001		0.32717	-5.85395
0.2856	-5.32198		0.28627	-5.88082
0.2448	-5.3144		0.24538	-5.90559
0.204	-5.29968		0.20448	-5.92833
0.1632	-5.28397		0.16358	-5.94884
0.1224	-5.26801		0.12269	-5.96656
0.0816	-5.25384		0.08179	-5.98056
0.0408	-5.2438		0.0409	-5.98991
0	-5.24016		0	-5.99379
#	Band-Index:		#	Band-Index:
0	-5.08934		0	-5.83843
0.0408	-5.09294		0.0409	-5.83862
0.0816	-5.10339		0.08179	-5.83559
0.1224	-5.11952		0.12269	-5.82823
0.1632	-5.13933		0.16358	-5.81572
0.204	-5.15966		0.20448	-5.79832
0.2448	-5.17469		0.24538	-5.77818
0.2856	-5.17616		0.28627	-5.75798
0.3264	-5.16409		0.32717	-5.73833
0.3672	-5.14982		0.36806	-5.71885
0.408	-5.14329		0.40896	-5.69977
0.4488	-5.1657		0.44986	-5.68181
0.4896	-5.20531		0.49075	-5.6659
0.5304	-5.23923		0.53165	-5.65275
0.5712	-5.25579		0.57254	-5.64251
0.61199	-5.24978		0.61344	-5.63453
0.65279	-5.23392		0.65434	-5.62796
0.69359	-5.21595		0.69523	-5.62374
0.69359	-5.21595		0.69523	-5.62374
0.73484	-5.21362		0.7362	-5.63727
0.77608	-5.20542		0.77717	-5.6605
0.81732	-5.18898		0.81814	-5.69911
0.85856	-5.16494		0.85912	-5.73772
0.8998	-5.13889		0.90009	-5.77253
0.94104	-5.11659		0.94106	-5.80409
0.98229	-5.10158		0.98203	-5.83117
1.02353	-5.09562		1.023	-5.85279
1.06477	-5.09883		1.06397	-5.86829
1.10601	-5.1094		1.10494	-5.87724
1.14725	-5.11828		1.14591	-5.87959
1.14725	-5.11828		1.14591	-5.87959
1.18805	-5.09578		1.18681	-5.88056
1.22885	-5.06563		1.22771	-5.88087
1.26965	-5.04046		1.2686	-5.8799
1.31045	-5.02336		1.3095	-5.87724
1.35125	-5.01924		1.35039	-5.87264
1.39205	-5.02804		1.39129	-5.8664
1.43285	-5.04247		1.43219	-5.85949
1.47365	-5.05618		1.47308	-5.85311
1.51445	-5.06642		1.51398	-5.8472
1.55525	-5.07254		1.55487	-5.84415
1.59605	-5.07487		1.59577	-5.85014
1.63685	-5.07431		1.63667	-5.86145
1.67765	-5.07191		1.67756	-5.87332
1.71845	-5.06868		1.71846	-5.8852
1.75925	-5.06542		1.75935	-5.89505
1.80005	-5.06286		1.80025	-5.90136
1.84085	-5.06184		1.84115	-5.9034
1.84085	-5.06184		1.84115	-5.9034
1.88209	-5.0708		1.88212	-5.90262
1.92333	-5.08558		1.92309	-5.89842
1.96457	-5.09898		1.96406	-5.89009
2.00581	-5.10843		2.00503	-5.87925
2.04705	-5.1133		2.046	-5.87973
2.08829	-5.11379		2.08697	-5.8998
2.12954	-5.11052		2.12794	-5.90142
2.17078	-5.10461		2.16891	-5.88876
2.21202	-5.09762		2.20988	-5.87218
2.25326	-5.09171		2.25086	-5.85402
2.2945	-5.08934		2.29183	-5.83843
2.2945	-5.08934		2.29183	-5.83843
2.33758	-5.08253		2.33331	-5.83621
2.38065	-5.06419		2.3748	-5.83659
2.42373	-5.0384		2.41628	-5.85423
2.4668	-5.0085		2.45777	-5.87607
2.50988	-4.97481		2.49925	-5.89831
2.55296	-5.00469		2.54073	-5.91933
2.59603	-5.0554		2.58222	-5.93791
2.63911	-5.11056		2.6237	-5.95272
2.68218	-5.17033		2.66519	-5.9609
2.72526	-5.19559		2.70667	-5.95946
2.72526	-5.19559		2.70667	-5.95946
2.76606	-5.18667		2.74757	-5.95718
2.80686	-5.16839		2.78847	-5.94936
2.84766	-5.14888		2.82936	-5.93602
2.88846	-5.13145		2.87026	-5.91741
2.92926	-5.11857		2.91115	-5.89398
2.97006	-5.111		2.95205	-5.86644
3.01086	-5.1071		2.99294	-5.83604
3.05165	-5.10379		3.03384	-5.80512
3.09245	-5.09855		3.07474	-5.77843
3.13325	-5.09095		3.11563	-5.76335
3.17405	-5.08271		3.15653	-5.7629
3.21485	-5.07719		3.19742	-5.77362
3.25565	-5.07855		3.23832	-5.79048
3.29645	-5.08971		3.27922	-5.807
3.33725	-5.11026		3.32011	-5.81982
3.37805	-5.13814		3.36101	-5.82749
3.41885	-5.16451		3.4019	-5.83
3.41885	-5.16451		3.4019	-5.83
3.46009	-5.16354		3.44288	-5.83097
3.50133	-5.16071		3.48385	-5.83224
3.54258	-5.15626		3.52482	-5.83314
3.58382	-5.1507		3.56579	-5.83282
3.62506	-5.14486		3.60676	-5.83039
3.6663	-5.1398		3.64773	-5.82485
3.70754	-5.13668		3.6887	-5.81543
3.74878	-5.13638		3.72967	-5.80233
3.79003	-5.13911		3.77064	-5.78687
3.83127	-5.14434		3.81162	-5.76981
3.87251	-5.15095		3.85259	-5.75068
3.87251	-5.15095		3.85259	-5.75068
3.91331	-5.14921		3.89348	-5.75216
3.95411	-5.15295		3.93438	-5.75121
3.99491	-5.1621		3.97527	-5.74762
4.03571	-5.17615		4.01617	-5.74034
4.07651	-5.19435		4.05707	-5.72738
4.11731	-5.21547		4.09796	-5.71185
4.15811	-5.2397		4.13886	-5.70095
4.19891	-5.25266		4.17975	-5.69437
4.23971	-5.25847		4.22065	-5.69068
4.28051	-5.26086		4.26155	-5.69049
4.3213	-5.26109		4.30244	-5.69428
4.3621	-5.26065		4.34334	-5.70099
4.4029	-5.26059		4.38423	-5.70846
4.4437	-5.26118		4.42513	-5.71415
4.4845	-5.26216		4.46603	-5.71652
4.5253	-5.26302		4.50692	-5.71649
4.5661	-5.26336		4.54782	-5.71547
4.5661	-5.26336		4.54782	-5.71547
4.60734	-5.24919		4.58879	-5.73106
4.64859	-5.21833		4.62976	-5.75662
4.68983	-5.18549		4.67073	-5.78765
4.73107	-5.15898		4.7117	-5.81986
4.77231	-5.14329		4.75267	-5.85218
4.81355	-5.13989		4.79364	-5.88288
4.85479	-5.14789		4.83462	-5.91001
4.89604	-5.16471		4.87559	-5.93205
4.93728	-5.18532		4.91656	-5.94794
4.97852	-5.19655		4.95753	-5.95706
5.01976	-5.19559		4.9985	-5.95946
#	Band-Index:		#	Band-Index:
5.01976	-5.19559		4.9985	-5.95881
4.97852	-5.19655		4.95753	-5.95413
4.93728	-5.18532		4.91656	-5.94219
4.89604	-5.16471		4.87559	-5.92368
4.85479	-5.14789		4.83462	-5.89922
4.81355	-5.13989		4.79364	-5.86967
4.77231	-5.14329		4.75267	-5.83632
4.73107	-5.15898		4.7117	-5.80102
4.68983	-5.18549		4.67073	-5.76642
4.64859	-5.21833		4.62976	-5.73618
4.60734	-5.24919		4.58879	-5.71617
4.5661	-5.26336		4.54782	-5.71446
4.5661	-5.26336		4.54782	-5.71446
4.5253	-5.26302		4.50692	-5.71194
4.4845	-5.26216		4.46603	-5.70743
4.4437	-5.26118		4.42513	-5.7021
4.4029	-5.26059		4.38423	-5.69649
4.3621	-5.26065		4.34334	-5.69126
4.3213	-5.26109		4.30244	-5.68689
4.28051	-5.26086		4.26155	-5.68342
4.23971	-5.25847		4.22065	-5.68194
4.19891	-5.25266		4.17975	-5.68564
4.15811	-5.2397		4.13886	-5.69619
4.11731	-5.21547		4.09796	-5.708
4.07651	-5.19435		4.05707	-5.71684
4.03571	-5.17615		4.01617	-5.72526
3.99491	-5.1621		3.97527	-5.73263
3.95411	-5.15295		3.93438	-5.73949
3.91331	-5.14921		3.89348	-5.74593
3.87251	-5.15095		3.85259	-5.74996
3.87251	-5.15095		3.85259	-5.74996
3.83127	-5.14434		3.81162	-5.7595
3.79003	-5.13911		3.77064	-5.77897
3.74878	-5.13638		3.72967	-5.79605
3.70754	-5.13668		3.6887	-5.80983
3.6663	-5.1398		3.64773	-5.81962
3.62506	-5.14486		3.60676	-5.82559
3.58382	-5.1507		3.56579	-5.82846
3.54258	-5.15626		3.52482	-5.82928
3.50133	-5.16071		3.48385	-5.82916
3.46009	-5.16354		3.44288	-5.82902
3.41885	-5.16451		3.4019	-5.82937
3.41885	-5.16451		3.4019	-5.82937
3.37805	-5.13814		3.36101	-5.82604
3.33725	-5.11026		3.32011	-5.81661
3.29645	-5.08971		3.27922	-5.8027
3.25565	-5.07855		3.23832	-5.78599
3.21485	-5.07719		3.19742	-5.7686
3.17405	-5.08271		3.15653	-5.75289
3.13325	-5.09095		3.11563	-5.74803
3.09245	-5.09855		3.07474	-5.76376
3.05165	-5.10379		3.03384	-5.79292
3.01086	-5.1071		2.99294	-5.82572
2.97006	-5.111		2.95205	-5.85762
2.92926	-5.11857		2.91115	-5.88654
2.88846	-5.13145		2.87026	-5.91133
2.84766	-5.14888		2.82936	-5.93134
2.80686	-5.16839		2.78847	-5.9461
2.76606	-5.18667		2.74757	-5.95535
2.72526	-5.19559		2.70667	-5.95881
2.72526	-5.19559		2.70667	-5.95881
2.68218	-5.11351		2.66519	-5.94953
2.63911	-5.02874		2.6237	-5.93503
2.59603	-4.95294		2.58222	-5.91737
2.55296	-4.94591		2.54073	-5.89746
2.50988	-4.96146		2.49925	-5.87625
2.4668	-4.94116		2.45777	-5.85516
2.42373	-4.94867		2.41628	-5.83655
2.38065	-4.95674		2.3748	-5.82705
2.33758	-4.96219		2.33331	-5.83224
2.2945	-4.96408		2.29183	-5.83699
2.2945	-4.96408		2.29183	-5.83699
2.25326	-4.96099		2.25086	-5.83983
2.21202	-4.95384		2.20988	-5.85528
2.17078	-4.94733		2.16891	-5.87107
2.12954	-4.94617		2.12794	-5.88336
2.08829	-4.95287		2.08697	-5.87958
2.04705	-4.96846		2.046	-5.85711
2.00581	-4.99447		2.00503	-5.86449
1.96457	-5.01789		1.96406	-5.8786
1.92333	-5.03919		1.92309	-5.89032
1.88209	-5.0548		1.88212	-5.8985
1.84085	-5.06184		1.84115	-5.90183
1.84085	-5.06184		1.84115	-5.90183
1.80005	-5.06286		1.80025	-5.89904
1.75925	-5.06542		1.75935	-5.89139
1.71845	-5.06868		1.71846	-5.87978
1.67765	-5.07191		1.67756	-5.86588
1.63685	-5.07431		1.63667	-5.85244
1.59605	-5.07487		1.59577	-5.84321
1.55525	-5.07254		1.55487	-5.83621
1.51445	-5.06642		1.51398	-5.83104
1.47365	-5.05618		1.47308	-5.83202
1.43285	-5.04247		1.43219	-5.83796
1.39205	-5.02804		1.39129	-5.84637
1.35125	-5.01924		1.35039	-5.8553
1.31045	-5.02336		1.3095	-5.86343
1.26965	-5.04046		1.2686	-5.86992
1.22885	-5.06563		1.22771	-5.87452
1.18805	-5.09578		1.18681	-5.87754
1.14725	-5.11828		1.14591	-5.87924
1.14725	-5.11828		1.14591	-5.87924
1.10601	-5.1094		1.10494	-5.87469
1.06477	-5.09883		1.06397	-5.86304
1.02353	-5.09562		1.023	-5.84463
0.98229	-5.10158		0.98203	-5.81974
0.94104	-5.11659		0.94106	-5.78885
0.8998	-5.13889		0.90009	-5.75269
0.85856	-5.16494		0.85912	-5.71244
0.81732	-5.18898		0.81814	-5.67042
0.77608	-5.20542		0.77717	-5.63316
0.73484	-5.21362		0.7362	-5.61642
0.69359	-5.21595		0.69523	-5.62245
0.69359	-5.21595		0.69523	-5.62245
0.65279	-5.19827		0.65434	-5.62199
0.61199	-5.18191		0.61344	-5.62592
0.5712	-5.16746		0.57254	-5.63302
0.5304	-5.15539		0.53165	-5.64291
0.4896	-5.14597		0.49075	-5.6559
0.4488	-5.14233		0.44986	-5.67162
0.408	-5.12855		0.40896	-5.68938
0.3672	-5.09642		0.36806	-5.70843
0.3264	-5.066		0.32717	-5.72806
0.2856	-5.0384		0.28627	-5.74764
0.2448	-5.01307		0.24538	-5.76662
0.204	-4.99026		0.20448	-5.78505
0.1632	-4.97173		0.16358	-5.80267
0.1224	-4.96084		0.12269	-5.81723
0.0816	-4.95906		0.08179	-5.82755
0.0408	-4.96218		0.0409	-5.83395
0	-4.96408		0	-5.83699
#	Band-Index:		#	Band-Index:
0	-4.81047		0	-5.80607
0.0408	-4.81167		0.0409	-5.80611
0.0816	-4.82621		0.08179	-5.80314
0.1224	-4.83659		0.12269	-5.7967
0.1632	-4.83628		0.16358	-5.78652
0.204	-4.8331		0.20448	-5.77137
0.2448	-4.83722		0.24538	-5.74911
0.2856	-4.85248		0.28627	-5.72009
0.3264	-4.87453		0.32717	-5.6872
0.3672	-4.89759		0.36806	-5.65413
0.408	-4.91722		0.40896	-5.62448
0.4488	-4.93033		0.44986	-5.60076
0.4896	-4.93528		0.49075	-5.5852
0.5304	-4.93156		0.53165	-5.57833
0.5712	-4.91959		0.57254	-5.57479
0.61199	-4.90033		0.61344	-5.57113
0.65279	-4.87521		0.65434	-5.56545
0.69359	-4.84618		0.69523	-5.55909
0.69359	-4.84618		0.69523	-5.55909
0.73484	-4.84683		0.7362	-5.58408
0.77608	-4.84798		0.77717	-5.60327
0.81732	-4.84779		0.81814	-5.61075
0.85856	-4.84458		0.85912	-5.61205
0.8998	-4.83757		0.90009	-5.61282
0.94104	-4.8271		0.94106	-5.6149
0.98229	-4.81465		0.98203	-5.61837
1.02353	-4.8022		1.023	-5.62232
1.06477	-4.79193		1.06397	-5.62548
1.10601	-4.78543		1.10494	-5.62675
1.14725	-4.78325		1.14591	-5.62549
1.14725	-4.78325		1.14591	-5.62549
1.18805	-4.79839		1.18681	-5.62627
1.22885	-4.8299		1.22771	-5.62112
1.26965	-4.86294		1.2686	-5.61096
1.31045	-4.88961		1.3095	-5.59801
1.35125	-4.90287		1.35039	-5.5862
1.39205	-4.90243		1.39129	-5.58279
1.43285	-4.89721		1.43219	-5.59714
1.47365	-4.89622		1.47308	-5.62683
1.51445	-4.90356		1.51398	-5.65852
1.55525	-4.91874		1.55487	-5.68313
1.59605	-4.93894		1.59577	-5.69715
1.63685	-4.96121		1.63667	-5.70068
1.67765	-4.98308		1.67756	-5.69687
1.71845	-5.00254		1.71846	-5.68948
1.75925	-5.01799		1.75935	-5.68132
1.80005	-5.02813		1.80025	-5.67435
1.84085	-5.03173		1.84115	-5.67075
1.84085	-5.03173		1.84115	-5.67075
1.88209	-5.03528		1.88212	-5.7072
1.92333	-5.02278		1.92309	-5.74763
1.96457	-5.00439		1.96406	-5.78693
2.00581	-4.98465		2.00503	-5.82229
2.04705	-4.96713		2.046	-5.84502
2.08829	-4.94176		2.08697	-5.8308
2.12954	-4.91386		2.12794	-5.80737
2.17078	-4.88615		2.16891	-5.78297
2.21202	-4.85858		2.20988	-5.78056
2.25326	-4.83076		2.25086	-5.7994
2.2945	-4.81047		2.29183	-5.80607
2.2945	-4.81047		2.29183	-5.80607
2.33758	-4.81779		2.33331	-5.81246
2.38065	-4.83823		2.3748	-5.81187
2.42373	-4.86852		2.41628	-5.7897
2.4668	-4.90393		2.45777	-5.75096
2.50988	-4.91993		2.49925	-5.69926
2.55296	-4.92084		2.54073	-5.63738
2.59603	-4.9213		2.58222	-5.56879
2.63911	-4.89799		2.6237	-5.49966
2.68218	-4.88187		2.66519	-5.44477
2.72526	-4.87253		2.70667	-5.42404
2.72526	-4.87253		2.70667	-5.42404
2.76606	-4.87584		2.74757	-5.43
2.80686	-4.88481		2.78847	-5.44307
2.84766	-4.89661		2.82936	-5.46164
2.88846	-4.90715		2.87026	-5.4849
2.92926	-4.91243		2.91115	-5.51213
2.97006	-4.91046		2.95205	-5.54242
3.01086	-4.90301		2.99294	-5.57437
3.05165	-4.89543		3.03384	-5.60559
3.09245	-4.89403		3.07474	-5.63125
3.13325	-4.90112		3.11563	-5.641
3.17405	-4.91343		3.15653	-5.62683
3.21485	-4.92587		3.19742	-5.59955
3.25565	-4.93417		3.23832	-5.57227
3.29645	-4.93648		3.27922	-5.5512
3.33725	-4.93453		3.32011	-5.53978
3.37805	-4.93167		3.36101	-5.53581
3.41885	-4.93045		3.4019	-5.53497
3.41885	-4.93045		3.4019	-5.53497
3.46009	-4.9259		3.44288	-5.53854
3.50133	-4.913		3.48385	-5.54794
3.54258	-4.8937		3.52482	-5.5616
3.58382	-4.87078		3.56579	-5.5787
3.62506	-4.84736		3.60676	-5.59885
3.6663	-4.82641		3.64773	-5.62186
3.70754	-4.81023		3.6887	-5.6472
3.74878	-4.79987		3.72967	-5.67381
3.79003	-4.7958		3.77064	-5.7002
3.83127	-4.79687		3.81162	-5.72492
3.87251	-4.79568		3.85259	-5.73625
3.87251	-4.79568		3.85259	-5.73625
3.91331	-4.80347		3.89348	-5.73694
3.95411	-4.80978		3.93438	-5.73378
3.99491	-4.81458		3.97527	-5.72554
4.03571	-4.81822		4.01617	-5.71357
4.07651	-4.82116		4.05707	-5.70027
4.11731	-4.82368		4.09796	-5.68788
4.15811	-4.82586		4.13886	-5.67869
4.19891	-4.82775		4.17975	-5.67165
4.23971	-4.82931		4.22065	-5.66359
4.28051	-4.83064		4.26155	-5.65591
4.3213	-4.83181		4.30244	-5.65085
4.3621	-4.83294		4.34334	-5.64897
4.4029	-4.83403		4.38423	-5.64917
4.4437	-4.83501		4.42513	-5.64983
4.4845	-4.83584		4.46603	-5.64983
4.5253	-4.83638		4.50692	-5.64845
4.5661	-4.83658		4.54782	-5.64538
4.5661	-4.83658		4.54782	-5.64538
4.60734	-4.83642		4.58879	-5.64622
4.64859	-4.83511		4.62976	-5.63185
4.68983	-4.83097		4.67073	-5.61263
4.73107	-4.8233		4.7117	-5.59789
4.77231	-4.81478		4.75267	-5.58378
4.81355	-4.81275		4.79364	-5.56493
4.85479	-4.82145		4.83462	-5.54074
4.89604	-4.83721		4.87559	-5.512
4.93728	-4.85431		4.91656	-5.4802
4.97852	-4.86751		4.95753	-5.44795
5.01976	-4.87253		4.9985	-5.42404
#	Band-Index:		#	Band-Index:
5.01976	-4.87253		4.9985	-5.4233
4.97852	-4.86751		4.95753	-5.42809
4.93728	-4.85431		4.91656	-5.45093
4.89604	-4.83721		4.87559	-5.47826
4.85479	-4.82145		4.83462	-5.506
4.81355	-4.81275		4.79364	-5.53258
4.77231	-4.81478		4.75267	-5.55778
4.73107	-4.8233		4.7117	-5.58143
4.68983	-4.83097		4.67073	-5.59997
4.64859	-4.83511		4.62976	-5.61334
4.60734	-4.83642		4.58879	-5.62977
4.5661	-4.83658		4.54782	-5.64452
4.5661	-4.83658		4.54782	-5.64452
4.5253	-4.83638		4.50692	-5.63973
4.4845	-4.83584		4.46603	-5.63349
4.4437	-4.83501		4.42513	-5.62826
4.4029	-4.83403		4.38423	-5.62897
4.3621	-4.83294		4.34334	-5.63303
4.3213	-4.83181		4.30244	-5.63693
4.28051	-4.83064		4.26155	-5.64089
4.23971	-4.82931		4.22065	-5.6462
4.19891	-4.82775		4.17975	-5.65384
4.15811	-4.82586		4.13886	-5.66335
4.11731	-4.82368		4.09796	-5.67304
4.07651	-4.82116		4.05707	-5.68478
4.03571	-4.81822		4.01617	-5.69935
3.99491	-4.81458		3.97527	-5.71246
3.95411	-4.80978		3.93438	-5.72339
3.91331	-4.80347		3.89348	-5.73145
3.87251	-4.79568		3.85259	-5.73596
3.87251	-4.79568		3.85259	-5.73596
3.83127	-4.79687		3.81162	-5.71572
3.79003	-4.7958		3.77064	-5.69189
3.74878	-4.79987		3.72967	-5.66616
3.70754	-4.81023		3.6887	-5.64058
3.6663	-4.82641		3.64773	-5.61625
3.62506	-4.84736		3.60676	-5.59378
3.58382	-4.87078		3.56579	-5.57373
3.54258	-4.8937		3.52482	-5.55683
3.50133	-4.913		3.48385	-5.54402
3.46009	-4.9259		3.44288	-5.53629
3.41885	-4.93045		3.4019	-5.53387
3.41885	-4.93045		3.4019	-5.53387
3.37805	-4.93167		3.36101	-5.53386
3.33725	-4.93453		3.32011	-5.5355
3.29645	-4.93648		3.27922	-5.54356
3.25565	-4.93417		3.23832	-5.56394
3.21485	-4.92587		3.19742	-5.59252
3.17405	-4.91343		3.15653	-5.6152
3.13325	-4.90112		3.11563	-5.62284
3.09245	-4.89403		3.07474	-5.61391
3.05165	-4.89543		3.03384	-5.59222
3.01086	-4.90301		2.99294	-5.56379
2.97006	-4.91046		2.95205	-5.53315
2.92926	-4.91243		2.91115	-5.50328
2.88846	-4.90715		2.87026	-5.47629
2.84766	-4.89661		2.82936	-5.45366
2.80686	-4.88481		2.78847	-5.43645
2.76606	-4.87584		2.74757	-5.4259
2.72526	-4.87253		2.70667	-5.4233
2.72526	-4.87253		2.70667	-5.4233
2.68218	-4.86945		2.66519	-5.43716
2.63911	-4.87044		2.6237	-5.49081
2.59603	-4.86796		2.58222	-5.56072
2.55296	-4.83343		2.54073	-5.62887
2.50988	-4.77559		2.49925	-5.69038
2.4668	-4.75921		2.45777	-5.7423
2.42373	-4.76596		2.41628	-5.78227
2.38065	-4.77108		2.3748	-5.8056
2.33758	-4.7823		2.33331	-5.80524
2.2945	-4.78632		2.29183	-5.805
2.2945	-4.78632		2.29183	-5.805
2.25326	-4.77255		2.25086	-5.79116
2.21202	-4.76689		2.20988	-5.77226
2.17078	-4.75773		2.16891	-5.77127
2.12954	-4.76476		2.12794	-5.79231
2.08829	-4.79901		2.08697	-5.81495
2.04705	-4.84765		2.046	-5.8304
2.00581	-4.898		2.00503	-5.81115
1.96457	-4.94403		1.96406	-5.77283
1.92333	-4.98218		1.92309	-5.7314
1.88209	-5.01142		1.88212	-5.68865
1.84085	-5.03173		1.84115	-5.66905
1.84085	-5.03173		1.84115	-5.66905
1.80005	-5.02813		1.80025	-5.66879
1.75925	-5.01799		1.75935	-5.67152
1.71845	-5.00254		1.71846	-5.67712
1.67765	-4.98308		1.67756	-5.6828
1.63685	-4.96121		1.63667	-5.68446
1.59605	-4.93894		1.59577	-5.67915
1.55525	-4.91874		1.55487	-5.66653
1.51445	-4.90356		1.51398	-5.64625
1.47365	-4.89622		1.47308	-5.61848
1.43285	-4.89721		1.43219	-5.58621
1.39205	-4.90243		1.39129	-5.56024
1.35125	-4.90287		1.35039	-5.55642
1.31045	-4.88961		1.3095	-5.5702
1.26965	-4.86294		1.2686	-5.58815
1.22885	-4.8299		1.22771	-5.60467
1.18805	-4.79839		1.18681	-5.61731
1.14725	-4.78325		1.14591	-5.62437
1.14725	-4.78325		1.14591	-5.62437
1.10601	-4.78543		1.10494	-5.62026
1.06477	-4.79193		1.06397	-5.61356
1.02353	-4.8022		1.023	-5.60519
0.98229	-4.81465		0.98203	-5.59645
0.94104	-4.8271		0.94106	-5.58894
0.8998	-4.83757		0.90009	-5.58435
0.85856	-4.84458		0.85912	-5.5841
0.81732	-4.84779		0.81814	-5.58732
0.77608	-4.84798		0.77717	-5.58792
0.73484	-4.84683		0.7362	-5.56822
0.69359	-4.84618		0.69523	-5.55831
0.69359	-4.84618		0.69523	-5.55831
0.65279	-4.81566		0.65434	-5.55385
0.61199	-4.78655		0.61344	-5.55275
0.5712	-4.76225		0.57254	-5.55825
0.5304	-4.74591		0.53165	-5.56888
0.4896	-4.74004		0.49075	-5.58093
0.4488	-4.7467		0.44986	-5.59477
0.408	-4.76278		0.40896	-5.61453
0.3672	-4.78199		0.36806	-5.64059
0.3264	-4.79864		0.32717	-5.67054
0.2856	-4.80936		0.28627	-5.70142
0.2448	-4.81427		0.24538	-5.72987
0.204	-4.8153		0.20448	-5.75335
0.1632	-4.81443		0.16358	-5.77138
0.1224	-4.81289		0.12269	-5.78491
0.0816	-4.81201		0.08179	-5.79482
0.0408	-4.80565		0.0409	-5.80161
0	-4.78632		0	-5.805
#	Band-Index:		#	Band-Index:
0	-4.77359		0	-5.70504
0.0408	-4.75205		0.0409	-5.70409
0.0816	-4.73059		0.08179	-5.70015
0.1224	-4.72398		0.12269	-5.69285
0.1632	-4.73074		0.16358	-5.68257
0.204	-4.74091		0.20448	-5.66963
0.2448	-4.74599		0.24538	-5.65441
0.2856	-4.74337		0.28627	-5.63738
0.3264	-4.73663		0.32717	-5.61939
0.3672	-4.72891		0.36806	-5.60219
0.408	-4.72881		0.40896	-5.5876
0.4488	-4.72772		0.44986	-5.57567
0.4896	-4.71998		0.49075	-5.56543
0.5304	-4.70708		0.53165	-5.55743
0.5712	-4.6935		0.57254	-5.55264
0.61199	-4.68238		0.61344	-5.54705
0.65279	-4.67537		0.65434	-5.53914
0.69359	-4.67256		0.69523	-5.53341
0.69359	-4.67256		0.69523	-5.53341
0.73484	-4.67045		0.7362	-5.54524
0.77608	-4.66524		0.77717	-5.55736
0.81732	-4.66002		0.81814	-5.56535
0.85856	-4.65898		0.85912	-5.56916
0.8998	-4.6645		0.90009	-5.57057
0.94104	-4.67472		0.94106	-5.57173
0.98229	-4.68627		0.98203	-5.57419
1.02353	-4.69622		1.023	-5.57763
1.06477	-4.70288		1.06397	-5.58084
1.10601	-4.70615		1.10494	-5.58269
1.14725	-4.707		1.14591	-5.58363
1.14725	-4.707		1.14591	-5.58363
1.18805	-4.69744		1.18681	-5.58279
1.22885	-4.68187		1.22771	-5.57511
1.26965	-4.67223		1.2686	-5.56151
1.31045	-4.67028		1.3095	-5.54545
1.35125	-4.67419		1.35039	-5.53283
1.39205	-4.68035		1.39129	-5.54002
1.43285	-4.68494		1.43219	-5.56595
1.47365	-4.6861		1.47308	-5.59586
1.51445	-4.68686		1.51398	-5.62503
1.55525	-4.69239		1.55487	-5.64857
1.59605	-4.70225		1.59577	-5.66242
1.63685	-4.71275		1.63667	-5.66621
1.67765	-4.72182		1.67756	-5.66342
1.71845	-4.72883		1.71846	-5.65735
1.75925	-4.73377		1.75935	-5.64985
1.80005	-4.73671		1.80025	-5.64247
1.84085	-4.7377		1.84115	-5.6373
1.84085	-4.7377		1.84115	-5.6373
1.88209	-4.74883		1.88212	-5.62215
1.92333	-4.76027		1.92309	-5.58529
1.96457	-4.76984		1.96406	-5.56673
2.00581	-4.77505		2.00503	-5.60191
2.04705	-4.77325		2.046	-5.64272
2.08829	-4.75982		2.08697	-5.68125
2.12954	-4.74506		2.12794	-5.71581
2.17078	-4.74517		2.16891	-5.74592
2.21202	-4.74407		2.20988	-5.74729
2.25326	-4.76543		2.25086	-5.72197
2.2945	-4.77359		2.29183	-5.70504
2.2945	-4.77359		2.29183	-5.70504
2.33758	-4.77287		2.33331	-5.701
2.38065	-4.77009		2.3748	-5.68536
2.42373	-4.75271		2.41628	-5.66025
2.4668	-4.72773		2.45777	-5.62803
2.50988	-4.74001		2.49925	-5.59024
2.55296	-4.72648		2.54073	-5.54822
2.59603	-4.70717		2.58222	-5.5033
2.63911	-4.68544		2.6237	-5.45651
2.68218	-4.66423		2.66519	-5.41779
2.72526	-4.64662		2.70667	-5.39472
2.72526	-4.64662		2.70667	-5.39472
2.76606	-4.65409		2.74757	-5.3979
2.80686	-4.67059		2.78847	-5.40493
2.84766	-4.68884		2.82936	-5.41939
2.88846	-4.70656		2.87026	-5.44209
2.92926	-4.72341		2.91115	-5.46967
2.97006	-4.73913		2.95205	-5.49975
3.01086	-4.75242		2.99294	-5.53048
3.05165	-4.76014		3.03384	-5.55921
3.09245	-4.75804		3.07474	-5.58119
3.13325	-4.74508		3.11563	-5.58823
3.17405	-4.725		3.15653	-5.57587
3.21485	-4.70257		3.19742	-5.55385
3.25565	-4.68147		3.23832	-5.53017
3.29645	-4.66415		3.27922	-5.51093
3.33725	-4.65178		3.32011	-5.49885
3.37805	-4.64455		3.36101	-5.49279
3.41885	-4.6422		3.4019	-5.48976
3.41885	-4.6422		3.4019	-5.48976
3.46009	-4.64605		3.44288	-5.4957
3.50133	-4.65901		3.48385	-5.50829
3.54258	-4.68074		3.52482	-5.52555
3.58382	-4.7072		3.56579	-5.54601
3.62506	-4.73396		3.60676	-5.56869
3.6663	-4.75776		3.64773	-5.59311
3.70754	-4.77648		3.6887	-5.61885
3.74878	-4.78894		3.72967	-5.64515
3.79003	-4.79449		3.77064	-5.67037
3.83127	-4.79424		3.81162	-5.68982
3.87251	-4.79568		3.85259	-5.69252
3.87251	-4.79568		3.85259	-5.69252
3.91331	-4.78696		3.89348	-5.69442
3.95411	-4.77858		3.93438	-5.69399
3.99491	-4.77227		3.97527	-5.69115
4.03571	-4.76996		4.01617	-5.68632
4.07651	-4.77308		4.05707	-5.68015
4.11731	-4.78179		4.09796	-5.66931
4.15811	-4.79453		4.13886	-5.65521
4.19891	-4.80856		4.17975	-5.64188
4.23971	-4.82067		4.22065	-5.63022
4.28051	-4.82813		4.26155	-5.62081
4.3213	-4.8291		4.30244	-5.61449
4.3621	-4.82317		4.34334	-5.61302
4.4029	-4.81149		4.38423	-5.61695
4.4437	-4.79663		4.42513	-5.62012
4.4845	-4.7821		4.46603	-5.61752
4.5253	-4.77148		4.50692	-5.61285
4.5661	-4.7676		4.54782	-5.60809
4.5661	-4.7676		4.54782	-5.60809
4.60734	-4.76558		4.58879	-5.61004
4.64859	-4.76052		4.62976	-5.59617
4.68983	-4.75445		4.67073	-5.57221
4.73107	-4.74886		4.7117	-5.54369
4.77231	-4.7423		4.75267	-5.52031
4.81355	-4.72857		4.79364	-5.50445
4.85479	-4.70392		4.83462	-5.48347
4.89604	-4.67275		4.87559	-5.45733
4.93728	-4.64924		4.91656	-5.42832
4.97852	-4.64586		4.95753	-5.40551
5.01976	-4.64662		4.9985	-5.39472
#	Band-Index:		#	Band-Index:
5.01976	-4.64662		4.9985	-5.39454
4.97852	-4.64586		4.95753	-5.39162
4.93728	-4.64924		4.91656	-5.41163
4.89604	-4.67275		4.87559	-5.43491
4.85479	-4.70392		4.83462	-5.46006
4.81355	-4.72857		4.79364	-5.48526
4.77231	-4.7423		4.75267	-5.51097
4.73107	-4.74886		4.7117	-5.52693
4.68983	-4.75445		4.67073	-5.54145
4.64859	-4.76052		4.62976	-5.56592
4.60734	-4.76558		4.58879	-5.59062
4.5661	-4.7676		4.54782	-5.60776
4.5661	-4.7676		4.54782	-5.60776
4.5253	-4.77148		4.50692	-5.60336
4.4845	-4.7821		4.46603	-5.59995
4.4437	-4.79663		4.42513	-5.59815
4.4029	-4.81149		4.38423	-5.59801
4.3621	-4.82317		4.34334	-5.59838
[truncated: 17,537 more rows]

## Sheet: Figure 1b
Bi2Te3 -based			Ag2Se-based			Ag2Te-based			Current work
S (μV K‒1)	S2σ (μW cm‒1 K‒2)		S (μV K‒1)	S2σ (μW cm‒1 K‒2)		S (μV K‒1)	S2σ (μW cm‒1 K‒2)		S (μV K‒1)	S2σ (μW cm‒1 K‒2)
150	8.4		60	0.043		130	4.938		140.36	25.73
180	3.63		220	5		105	1.92
225	10.5		87.3	10.97
169.8	4.65		190	15.5
166	0.0004		95	1.8
120	1.8
157	7.45
134.8	1.41
140	1.63
127	8.06
129	0.944
197	2.32
126	4.92
193	18.51

## Sheet: Figure 1d
Bi2Te3 -based	ωn (μW cm‒2 K‒2)		Ag2Se-based	ωn (μW cm‒2 K‒2)		Ag2Te	ωn (μW cm‒2 K‒2)		Ag2S	ωn (μW cm‒2 K‒2)
Electrochemical deposition	0.23						0.9
	0.15
Chemical vapour deposition	1.49
Injekt printing	1			4.67
	2.48			0.84
	2.42			3
	2.93			2
	0.32
	0.4
	3
Magnetron sputtering	0.51			3.75
	0.56			1.87
	1.88			0.0014
	0.23
Soldering	5.24
	0.22
	0.21
	0.26
	2.758
Thermal evaporation				1.87
Vaccum-assisted filtration	0.64			5.96
				1.19
Rolling process										0.025

## Sheet: Figure 2a
Ag2Se+0 wt.% Te			Ag2Se+2.5 wt.% Te			Ag2Se+5 wt.% Te			Ag2Se+7.5 wt.% Te			Ag2Se+10 wt.% Te			Ag2Se PDF# 04-002-0445			Te PDF# 04-027-7719
2θ (deg.)	Intensity(a.u.)		2θ (deg.)	Intensity(a.u.)		2θ (deg.)	Intensity(a.u.)		2θ (deg.)	Intensity(a.u.)		2θ (deg.)	Intensity(a.u.)		2θ (deg.)	Intensity(a.u.)		2θ (deg.)	Intensity(a.u.)
10	207		10	172		10	220		10	226		10	137		16.898	6		23.086	111
10.0205	239		10.0205	186		10.0205	183		10.0205	233		10.0205	157		22.783	85		27.629	1000
10.041	221		10.041	194		10.041	206		10.041	205		10.041	165		23.522	19		38.361	368
10.0614	228		10.0614	190		10.0614	181		10.0614	222		10.0614	148		24.113	11		40.557	233
10.0819	234		10.0819	174		10.0819	168		10.0819	239		10.0819	161		25.135	12		43.464	74
10.1024	242		10.1024	174		10.1024	218		10.1024	241		10.1024	144		26.063	4		46.018	70
10.1229	233		10.1229	163		10.1229	206		10.1229	204		10.1229	170		26.717	80		47.181	19
10.1434	228		10.1434	176		10.1434	179		10.1434	235		10.1434	152		27.65	5		49.78	142
10.1639	230		10.1639	157		10.1639	187		10.1639	218		10.1639	174		30.863	153		51.395	40
10.1843	212		10.1843	179		10.1843	197		10.1843	242		10.1843	155		32.678	221		52.095	17
10.2048	222		10.2048	180		10.2048	173		10.2048	234		10.2048	146		33.413	1000		57.052	83
10.2253	223		10.2253	147		10.2253	176		10.2253	224		10.2253	152		34.693	864		62.987	88
10.2458	209		10.2458	165		10.2458	215		10.2458	228		10.2458	154		36.795	310		63.932	44
10.2662	236		10.2662	173		10.2662	180		10.2662	212		10.2662	154		39.876	309		66.078	63
10.2867	230		10.2867	182		10.2867	197		10.2867	223		10.2867	179		40.208	168		67.871	43
10.3072	231		10.3072	182		10.3072	229		10.3072	220		10.3072	152		40.459	7		68.03	11
10.3277	233		10.3277	148		10.3277	189		10.3277	202		10.3277	161		41.784	52		72.324	43
10.3482	251		10.3482	167		10.3482	171		10.3482	206		10.3482	156		42.507	283		73.783	10
10.3687	202		10.3687	173		10.3687	205		10.3687	215		10.3687	145		43.133	36		75.798	19
10.3891	210		10.3891	163		10.3891	199		10.3891	209		10.3891	153		43.435	262		77.494	7
10.4096	210		10.4096	165		10.4096	220		10.4096	248		10.4096	136		43.668	84		81.751	14
10.4301	210		10.4301	170		10.4301	189		10.4301	237		10.4301	165		43.782	33		81.9103	21
10.4506	235		10.4506	161		10.4506	187		10.4506	211		10.4506	161		44.853	218		82.0613	32
10.4711	214		10.4711	173		10.4711	220		10.4711	212		10.4711	163		45.263	42		85.6549	16
10.4915	226		10.4915	187		10.4915	168		10.4915	252		10.4915	145		45.374	131		87.4956	3
10.512	228		10.512	155		10.512	180		10.512	226		10.512	154		46.534	49		89.432	11
10.5325	232		10.5325	175		10.5325	179		10.5325	230		10.5325	159		48.227	127		91.2184	9
10.553	222		10.553	163		10.553	184		10.553	242		10.553	163		48.375	81		92.0627	4
10.5735	217		10.5735	189		10.5735	202		10.5735	236		10.5735	158		49.386	46		94.0018	20
10.5939	214		10.5939	163		10.5939	179		10.5939	224		10.5939	152		49.809	48		94.7974	4
10.6144	225		10.6144	168		10.6144	197		10.6144	216		10.6144	127		49.912	56		95.2465	9
10.6349	222		10.6349	197		10.6349	183		10.6349	219		10.6349	150		50.842	27		95.6448	14
10.6554	206		10.6554	155		10.6554	201		10.6554	196		10.6554	162		51.366	17		99.4	9
10.6759	220		10.6759	139		10.6759	211		10.6759	228		10.6759	163		51.594	5		99.8535	17
10.6964	226		10.6964	147		10.6964	186		10.6964	219		10.6964	142		52.31	9		102.483	3
10.7168	222		10.7168	170		10.7168	185		10.7168	228		10.7168	144		53.082	46		104.936	6
10.7373	228		10.7373	128		10.7373	177		10.7373	235		10.7373	142		53.082	46		105.09	4
10.7578	207		10.7578	183		10.7578	188		10.7578	218		10.7578	159		53.613	8		105.966	7
10.7783	218		10.7783	169		10.7783	193		10.7783	202		10.7783	144		55.044	10		107.208	1
10.7988	204		10.7988	168		10.7988	196		10.7988	260		10.7988	140		55.242	2		107.99	1
10.8192	246		10.8192	173		10.8192	187		10.8192	232		10.8192	154		56.107	27		109.879	5
10.8397	215		10.8397	176		10.8397	208		10.8397	237		10.8397	163		56.783	31		113.728	8
10.8602	210		10.8602	162		10.8602	214		10.8602	218		10.8602	174		56.877	59		114.217	1
10.8807	201		10.8807	160		10.8807	197		10.8807	224		10.8807	124		57.098	60		117.08	9
10.9012	193		10.9012	172		10.9012	204		10.9012	225		10.9012	146		57.443	12		119.79	5
10.9216	234		10.9216	159		10.9216	192		10.9216	214		10.9216	153		57.819	58		120.94	7
10.9421	204		10.9421	167		10.9421	198		10.9421	210		10.9421	145		58.018	6		122.339	1
10.9626	222		10.9626	152		10.9626	189		10.9626	227		10.9626	150		59.13	57		123.225	5
10.9831	210		10.9831	155		10.9831	172		10.9831	249		10.9831	166		60.744	7		124.179	4
11.0036	200		11.0036	162		11.0036	193		11.0036	239		11.0036	133		61.339	6		125.205	11
11.024	218		11.024	163		11.024	198		11.024	205		11.024	133		61.613	15		125.388	11
11.0445	230		11.0445	168		11.0445	209		11.0445	230		11.0445	149		62.962	37		130.487	4
11.065	226		11.065	195		11.065	173		11.065	220		11.065	162		63.334	31		132.34	9
11.0855	227		11.0855	171		11.0855	213		11.0855	247		11.0855	168		63.533	5		135.017	5
11.106	205		11.106	163		11.106	159		11.106	209		11.106	157		64.305	35		137.309	7
11.1265	214		11.1265	158		11.1265	202		11.1265	225		11.1265	128		64.841	9		140.714	4
11.1469	226		11.1469	170		11.1469	183		11.1469	229		11.1469	157		65.311	54		143.212	9
11.1674	240		11.1674	167		11.1674	188		11.1674	246		11.1674	159		65.715	26		143.965	11
11.1879	213		11.1879	173		11.1879	184		11.1879	263		11.1879	155		65.801	21		144.904	41
11.2084	228		11.2084	175		11.2084	160		11.2084	216		11.2084	145		65.907	38
11.2288	210		11.2288	158		11.2288	202		11.2288	250		11.2288	147		66.168	4
11.2493	228		11.2493	153		11.2493	165		11.2493	246		11.2493	144		67.129	14
11.2698	244		11.2698	151		11.2698	210		11.2698	245		11.2698	146		67.384	25
11.2903	211		11.2903	166		11.2903	176		11.2903	251		11.2903	124		67.536	26
11.3108	224		11.3108	158		11.3108	196		11.3108	258		11.3108	147		68.476	25
11.3313	232		11.3313	146		11.3313	197		11.3313	247		11.3313	169		69.081	57
11.3517	217		11.3517	165		11.3517	174		11.3517	227		11.3517	137		69.261	76
11.3722	222		11.3722	171		11.3722	216		11.3722	255		11.3722	159		69.53	7
11.3927	225		11.3927	170		11.3927	171		11.3927	236		11.3927	162		69.673	18
11.4132	220		11.4132	164		11.4132	196		11.4132	225		11.4132	159		69.844	27
11.4337	186		11.4337	175		11.4337	193		11.4337	246		11.4337	130		70.191	58
11.4541	220		11.4541	161		11.4541	198		11.4541	245		11.4541	126		70.547	7
11.4746	218		11.4746	175		11.4746	183		11.4746	264		11.4746	128		70.722	3
11.4951	214		11.4951	158		11.4951	191		11.4951	217		11.4951	150		71.03	68
11.5156	188		11.5156	165		11.5156	194		11.5156	247		11.5156	138		71.03	68
11.5361	234		11.5361	161		11.5361	208		11.5361	242		11.5361	146		71.728	14
11.5565	248		11.5565	152		11.5565	185		11.5565	240		11.5565	152		71.992	49
11.577	194		11.577	161		11.577	170		11.577	229		11.577	159		72.673	8
11.5975	234		11.5975	169		11.5975	196		11.5975	235		11.5975	141		72.673	8
11.618	204		11.618	143		11.618	209		11.618	234		11.618	148		74.088	16
11.6385	230		11.6385	188		11.6385	197		11.6385	266		11.6385	162		74.541	19
11.659	213		11.659	164		11.659	199		11.659	254		11.659	147		75.225	49
11.6794	213		11.6794	169		11.6794	213		11.6794	239		11.6794	137		75.393	25
11.6999	219		11.6999	173		11.6999	181		11.6999	247		11.6999	136		75.785	43
11.7204	186		11.7204	159		11.7204	215		11.7204	241		11.7204	162		76.446	59
11.7409	228		11.7409	144		11.7409	206		11.7409	281		11.7409	150		76.446	59
11.7614	193		11.7614	168		11.7614	184		11.7614	230		11.7614	135		76.791	16
11.7818	187		11.7818	178		11.7818	172		11.7818	235		11.7818	144		77.26	4
11.8023	211		11.8023	166		11.8023	203		11.8023	250		11.8023	144		77.604	6
11.8228	223		11.8228	173		11.8228	187		11.8228	263		11.8228	141		77.844	10
11.8433	193		11.8433	167		11.8433	192		11.8433	266		11.8433	136		78.746	28
11.8638	236		11.8638	134		11.8638	180		11.8638	267		11.8638	152		78.969	52
11.8842	206		11.8842	165		11.8842	218		11.8842	258		11.8842	138		80.268	15
11.9047	194		11.9047	186		11.9047	203		11.9047	267		11.9047	137		80.599	1
11.9252	234		11.9252	173		11.9252	172		11.9252	233		11.9252	155		80.938	4
11.9457	180		11.9457	156		11.9457	221		11.9457	272		11.9457	152
11.9662	223		11.9662	178		11.9662	202		11.9662	263		11.9662	174
11.9866	200		11.9866	162		11.9866	218		11.9866	259		11.9866	139
12.0071	200		12.0071	172		12.0071	174		12.0071	267		12.0071	136
12.0276	188		12.0276	152		12.0276	220		12.0276	259		12.0276	177
12.0481	198		12.0481	157		12.0481	197		12.0481	257		12.0481	152
12.0686	195		12.0686	181		12.0686	185		12.0686	251		12.0686	143
12.0891	200		12.0891	183		12.0891	220		12.0891	265		12.0891	140
12.1095	219		12.1095	174		12.1095	209		12.1095	267		12.1095	160
12.13	220		12.13	167		12.13	198		12.13	285		12.13	134
12.1505	196		12.1505	152		12.1505	204		12.1505	276		12.1505	152
12.171	184		12.171	172		12.171	198		12.171	287		12.171	153
12.1914	233		12.1914	176		12.1914	206		12.1914	241		12.1914	157
12.2119	194		12.2119	163		12.2119	200		12.2119	297		12.2119	166
12.2324	214		12.2324	179		12.2324	184		12.2324	275		12.2324	143
12.2529	209		12.2529	175		12.2529	195		12.2529	247		12.2529	142
12.2734	188		12.2734	157		12.2734	184		12.2734	273		12.2734	152
12.2939	185		12.2939	166		12.2939	241		12.2939	255		12.2939	152
12.3143	220		12.3143	184		12.3143	206		12.3143	293		12.3143	140
12.3348	201		12.3348	202		12.3348	215		12.3348	261		12.3348	153
12.3553	218		12.3553	164		12.3553	197		12.3553	255		12.3553	151
12.3758	204		12.3758	178		12.3758	195		12.3758	304		12.3758	142
12.3963	188		12.3963	186		12.3963	211		12.3963	296		12.3963	165
12.4167	220		12.4167	159		12.4167	219		12.4167	279		12.4167	173
12.4372	231		12.4372	163		12.4372	171		12.4372	272		12.4372	168
12.4577	192		12.4577	167		12.4577	185		12.4577	291		12.4577	142
12.4782	217		12.4782	154		12.4782	195		12.4782	271		12.4782	156
12.4987	201		12.4987	173		12.4987	209		12.4987	264		12.4987	165
12.5191	206		12.5191	207		12.5191	219		12.5191	283		12.5191	152
12.5396	206		12.5396	176		12.5396	205		12.5396	291		12.5396	160
12.5601	232		12.5601	171		12.5601	179		12.5601	281		12.5601	138
12.5806	198		12.5806	188		12.5806	231		12.5806	303		12.5806	143
12.6011	191		12.6011	162		12.6011	234		12.6011	296		12.6011	150
12.6215	210		12.6215	172		12.6215	207		12.6215	309		12.6215	191
12.642	188		12.642	183		12.642	215		12.642	257		12.642	159
12.6625	211		12.6625	145		12.6625	222		12.6625	321		12.6625	169
12.683	179		12.683	174		12.683	204		12.683	309		12.683	136
12.7035	213		12.7035	191		12.7035	229		12.7035	323		12.7035	151
12.724	186		12.724	186		12.724	240		12.724	293		12.724	165
12.7444	193		12.7444	166		12.7444	217		12.7444	310		12.7444	172
12.7649	188		12.7649	165		12.7649	231		12.7649	304		12.7649	138
12.7854	191		12.7854	159		12.7854	215		12.7854	336		12.7854	170
12.8059	201		12.8059	169		12.8059	240		12.8059	312		12.8059	154
12.8264	216		12.8264	185		12.8264	215		12.8264	313		12.8264	160
12.8468	206		12.8468	182		12.8468	224		12.8468	318		12.8468	129
12.8673	195		12.8673	181		12.8673	223		12.8673	306		12.8673	153
12.8878	207		12.8878	169		12.8878	232		12.8878	352		12.8878	172
12.9083	184		12.9083	168		12.9083	216		12.9083	331		12.9083	166
12.9288	199		12.9288	187		12.9288	215		12.9288	342		12.9288	148
12.9492	192		12.9492	158		12.9492	239		12.9492	362		12.9492	173
12.9697	197		12.9697	174		12.9697	217		12.9697	344		12.9697	177
12.9902	202		12.9902	163		12.9902	242		12.9902	400		12.9902	147
13.0107	197		13.0107	159		13.0107	233		13.0107	401		13.0107	183
13.0312	169		13.0312	179		13.0312	233		13.0312	340		13.0312	152
13.0517	200		13.0517	171		13.0517	242		13.0517	345		13.0517	183
13.0721	198		13.0721	193		13.0721	219		13.0721	393		13.0721	163
13.0926	193		13.0926	177		13.0926	247		13.0926	417		13.0926	170
13.1131	194		13.1131	190		13.1131	242		13.1131	334		13.1131	178
13.1336	178		13.1336	166		13.1336	255		13.1336	409		13.1336	179
13.154	198		13.154	194		13.154	265		13.154	379		13.154	190
13.1745	192		13.1745	184		13.1745	229		13.1745	394		13.1745	193
13.195	194		13.195	189		13.195	245		13.195	387		13.195	185
13.2155	206		13.2155	188		13.2155	223		13.2155	380		13.2155	175
13.236	190		13.236	207		13.236	245		13.236	422		13.236	164
13.2564	189		13.2564	192		13.2564	268		13.2564	397		13.2564	171
13.2769	198		13.2769	178		13.2769	244		13.2769	366		13.2769	197
13.2974	178		13.2974	200		13.2974	249		13.2974	423		13.2974	182
13.3179	186		13.3179	177		13.3179	251		13.3179	413		13.3179	170
13.3384	181		13.3384	165		13.3384	256		13.3384	460		13.3384	204
13.3589	184		13.3589	214		13.3589	274		13.3589	412		13.3589	185
13.3793	193		13.3793	221		13.3793	255		13.3793	436		13.3793	165
13.3998	189		13.3998	180		13.3998	269		13.3998	438		13.3998	180
13.4203	159		13.4203	214		13.4203	268		13.4203	421		13.4203	183
13.4408	193		13.4408	195		13.4408	303		13.4408	429		13.4408	193
13.4613	183		13.4613	213		13.4613	277		13.4613	431		13.4613	169
13.4817	185		13.4817	214		13.4817	266		13.4817	455		13.4817	187
13.5022	177		13.5022	204		13.5022	274		13.5022	468		13.5022	178
13.5227	185		13.5227	213		13.5227	311		13.5227	499		13.5227	187
13.5432	208		13.5432	207		13.5432	280		13.5432	475		13.5432	189
13.5637	209		13.5637	190		13.5637	303		13.5637	461		13.5637	185
13.5841	185		13.5841	199		13.5841	325		13.5841	462		13.5841	195
13.6046	189		13.6046	209		13.6046	288		13.6046	485		13.6046	180
13.6251	180		13.6251	238		13.6251	327		13.6251	510		13.6251	198
13.6456	191		13.6456	224		13.6456	292		13.6456	503		13.6456	186
13.6661	184		13.6661	193		13.6661	305		13.6661	550		13.6661	200
13.6866	175		13.6866	225		13.6866	301		13.6866	513		13.6866	196
13.707	204		13.707	234		13.707	331		13.707	499		13.707	201
13.7275	190		13.7275	209		13.7275	315		13.7275	517		13.7275	215
13.748	193		13.748	224		13.748	298		13.748	520		13.748	208
13.7685	191		13.7685	226		13.7685	275		13.7685	534		13.7685	184
13.789	180		13.789	227		13.789	335		13.789	541		13.789	219
13.8094	183		13.8094	254		13.8094	304		13.8094	507		13.8094	192
13.8299	180		13.8299	234		13.8299	287		13.8299	579		13.8299	230
13.8504	210		13.8504	214		13.8504	333		13.8504	578		13.8504	205
13.8709	176		13.8709	226		13.8709	314		13.8709	571		13.8709	229
13.8914	206		13.8914	237		13.8914	335		13.8914	563		13.8914	213
13.9118	203		13.9118	216		13.9118	343		13.9118	586		13.9118	209
13.9323	186		13.9323	233		13.9323	354		13.9323	570		13.9323	219
13.9528	194		13.9528	261		13.9528	323		13.9528	513		13.9528	202
13.9733	196		13.9733	235		13.9733	353		13.9733	596		13.9733	189
13.9938	172		13.9938	243		13.9938	297		13.9938	561		13.9938	227
14.0143	196		14.0143	241		14.0143	325		14.0143	582		14.0143	206
14.0347	194		14.0347	239		14.0347	333		14.0347	598		14.0347	208
14.0552	173		14.0552	237		14.0552	362		14.0552	642		14.0552	214
14.0757	195		14.0757	229		14.0757	343		14.0757	604		14.0757	208
14.0962	192		14.0962	250		14.0962	366		14.0962	625		14.0962	215
14.1166	183		14.1166	233		14.1166	323		14.1166	621		14.1166	208
14.1371	196		14.1371	207		14.1371	326		14.1371	597		14.1371	206
14.1576	202		14.1576	234		14.1576	338		14.1576	625		14.1576	209
14.1781	191		14.1781	276		14.1781	381		14.1781	575		14.1781	213
14.1986	193		14.1986	258		14.1986	318		14.1986	617		14.1986	224
14.219	174		14.219	268		14.219	336		14.219	628		14.219	203
14.2395	183		14.2395	252		14.2395	348		14.2395	608		14.2395	216
14.26	179		14.26	251		14.26	355		14.26	657		14.26	242
14.2805	209		14.2805	239		14.2805	379		14.2805	650		14.2805	205
14.301	180		14.301	249		14.301	349		14.301	656		14.301	230
14.3215	165		14.3215	246		14.3215	343		14.3215	617		14.3215	215
14.3419	165		14.3419	270		14.3419	330		14.3419	639		14.3419	242
14.3624	161		14.3624	264		14.3624	360		14.3624	651		14.3624	237
14.3829	175		14.3829	258		14.3829	344		14.3829	610		14.3829	230
14.4034	175		14.4034	284		14.4034	363		14.4034	666		14.4034	210
14.4239	191		14.4239	268		14.4239	368		14.4239	648		14.4239	241
14.4443	188		14.4443	245		14.4443	377		14.4443	654		14.4443	233
14.4648	194		14.4648	260		14.4648	384		14.4648	637		14.4648	254
14.4853	194		14.4853	256		14.4853	362		14.4853	690		14.4853	217
14.5058	173		14.5058	262		14.5058	399		14.5058	624		14.5058	217
14.5263	192		14.5263	262		14.5263	358		14.5263	686		14.5263	227
14.5467	181		14.5467	259		14.5467	375		14.5467	634		14.5467	239
14.5672	195		14.5672	241		14.5672	364		14.5672	685		14.5672	236
14.5877	150		14.5877	263		14.5877	357		14.5877	632		14.5877	213
14.6082	180		14.6082	253		14.6082	358		14.6082	667		14.6082	244
14.6287	204		14.6287	228		14.6287	356		14.6287	652		14.6287	263
14.6492	178		14.6492	258		14.6492	365		14.6492	682		14.6492	229
14.6696	190		14.6696	244		14.6696	379		14.6696	657		14.6696	255
14.6901	171		14.6901	255		14.6901	378		14.6901	655		14.6901	226
14.7106	171		14.7106	267		14.7106	382		14.7106	653		14.7106	213
14.7311	168		14.7311	264		14.7311	346		14.7311	658		14.7311	218
14.7516	167		14.7516	257		14.7516	381		14.7516	713		14.7516	225
14.772	175		14.772	257		14.772	335		14.772	665		14.772	235
14.7925	173		14.7925	245		14.7925	363		14.7925	667		14.7925	206
14.813	190		14.813	268		14.813	350		14.813	631		14.813	219
14.8335	170		14.8335	234		14.8335	353		14.8335	636		14.8335	247
14.854	195		14.854	259		14.854	360		14.854	683		14.854	217
14.8744	141		14.8744	233		14.8744	346		14.8744	616		14.8744	223
14.8949	165		14.8949	238		14.8949	393		14.8949	680		14.8949	225
14.9154	165		14.9154	266		14.9154	345		14.9154	640		14.9154	227
14.9359	167		14.9359	250		14.9359	393		14.9359	667		14.9359	244
14.9564	182		14.9564	239		14.9564	370		14.9564	641		14.9564	247
14.9769	157		14.9769	246		14.9769	367		14.9769	638		14.9769	216
14.9973	170		14.9973	265		14.9973	396		14.9973	661		14.9973	222
15.0178	194		15.0178	251		15.0178	356		15.0178	651		15.0178	239
15.0383	167		15.0383	230		15.0383	389		15.0383	600		15.0383	227
15.0588	191		15.0588	243		15.0588	360		15.0588	715		15.0588	225
15.0793	148		15.0793	255		15.0793	332		15.0793	649		15.0793	201
15.0997	187		15.0997	274		15.0997	348		15.0997	661		15.0997	227
15.1202	180		15.1202	254		15.1202	370		15.1202	688		15.1202	242
15.1407	157		15.1407	260		15.1407	392		15.1407	634		15.1407	197
15.1612	170		15.1612	258		15.1612	366		15.1612	630		15.1612	209
15.1816	166		15.1816	259		15.1816	373		15.1816	642		15.1816	245
15.2021	177		15.2021	259		15.2021	352		15.2021	614		15.2021	238
15.2226	189		15.2226	255		15.2226	385		15.2226	637		15.2226	220
15.2431	191		15.2431	220		15.2431	343		15.2431	622		15.2431	229
15.2636	194		15.2636	252		15.2636	395		15.2636	643		15.2636	258
15.2841	175		15.2841	249		15.2841	342		15.2841	616		15.2841	228
15.3045	191		15.3045	280		15.3045	371		15.3045	654		15.3045	232
15.325	195		15.325	235		15.325	351		15.325	633		15.325	253
15.3455	189		15.3455	250		15.3455	359		15.3455	620		15.3455	230
15.366	157		15.366	231		15.366	338		15.366	627		15.366	239
15.3865	168		15.3865	236		15.3865	383		15.3865	619		15.3865	231
15.4069	166		15.4069	249		15.4069	336		15.4069	611		15.4069	227
15.4274	182		15.4274	243		15.4274	373		15.4274	592		15.4274	239
15.4479	195		15.4479	245		15.4479	380		15.4479	641		15.4479	218
15.4684	187		15.4684	237		15.4684	354		15.4684	664		15.4684	244
15.4889	220		15.4889	234		15.4889	325		15.4889	650		15.4889	225
15.5093	183		15.5093	246		15.5093	321		15.5093	642		15.5093	217
15.5298	176		15.5298	248		15.5298	361		15.5298	587		15.5298	210
15.5503	166		15.5503	216		15.5503	350		15.5503	632		15.5503	228
15.5708	200		15.5708	254		15.5708	381		15.5708	573		15.5708	213
15.5913	189		15.5913	252		15.5913	344		15.5913	611		15.5913	206
15.6118	178		15.6118	235		15.6118	356		15.6118	534		15.6118	219
15.6322	178		15.6322	240		15.6322	380		15.6322	634		15.6322	214
15.6527	181		15.6527	250		15.6527	377		15.6527	626		15.6527	209
15.6732	159		15.6732	229		15.6732	375		15.6732	601		15.6732	235
15.6937	184		15.6937	254		15.6937	351		15.6937	621		15.6937	220
15.7142	175		15.7142	228		15.7142	335		15.7142	584		15.7142	237
15.7346	190		15.7346	235		15.7346	366		15.7346	605		15.7346	229
15.7551	166		15.7551	257		15.7551	316		15.7551	610		15.7551	202
15.7756	182		15.7756	234		15.7756	336		15.7756	581		15.7756	235
15.7961	175		15.7961	260		15.7961	293		15.7961	546		15.7961	222
15.8166	156		15.8166	254		15.8166	336		15.8166	595		15.8166	196
15.837	181		15.837	206		15.837	348		15.837	605		15.837	198
15.8575	150		15.8575	256		15.8575	342		15.8575	569		15.8575	222
15.878	190		15.878	238		15.878	389		15.878	607		15.878	229
15.8985	182		15.8985	252		15.8985	351		15.8985	614		15.8985	219
15.919	174		15.919	232		15.919	365		15.919	594		15.919	235
15.9395	199		15.9395	237		15.9395	328		15.9395	599		15.9395	257
15.9599	156		15.9599	223		15.9599	354		15.9599	685		15.9599	253
15.9804	179		15.9804	272		15.9804	361		15.9804	555		15.9804	210
16.0009	216		16.0009	246		16.0009	358		16.0009	610		16.0009	208
16.0214	179		16.0214	259		16.0214	369		16.0214	602		16.0214	206
16.0419	150		16.0419	255		16.0419	339		16.0419	580		16.0419	236
16.0623	173		16.0623	220		16.0623	361		16.0623	576		16.0623	219
16.0828	178		16.0828	244		16.0828	335		16.0828	537		16.0828	256
16.1033	182		16.1033	233		16.1033	372		16.1033	587		16.1033	217
16.1238	179		16.1238	227		16.1238	338		16.1238	570		16.1238	223
16.1442	170		16.1442	239		16.1442	339		16.1442	585		16.1442	201
16.1647	175		16.1647	226		16.1647	344		16.1647	584		16.1647	224
16.1852	183		16.1852	241		16.1852	356		16.1852	535		16.1852	207
16.2057	182		16.2057	231		16.2057	354		16.2057	587		16.2057	219
16.2262	178		16.2262	234		16.2262	360		16.2262	546		16.2262	201
16.2467	174		16.2467	223		16.2467	379		16.2467	561		16.2467	197
16.2671	215		16.2671	245		16.2671	337		16.2671	572		16.2671	234
16.2876	151		16.2876	255		16.2876	333		16.2876	588		16.2876	227
16.3081	167		16.3081	201		16.3081	365		16.3081	566		16.3081	213
16.3286	193		16.3286	225		16.3286	337		16.3286	616		16.3286	214
16.3491	153		16.3491	222		16.3491	344		16.3491	559		16.3491	222
16.3695	196		16.3695	217		16.3695	360		16.3695	535		16.3695	226
16.39	186		16.39	230		16.39	340		16.39	572		16.39	250
16.4105	185		16.4105	239		16.4105	355		16.4105	558		16.4105	237
16.431	170		16.431	227		16.431	325		16.431	536		16.431	209
16.4515	148		16.4515	214		16.4515	360		16.4515	546		16.4515	199
16.4719	178		16.4719	216		16.4719	352		16.4719	621		16.4719	211
16.4924	159		16.4924	247		16.4924	379		16.4924	550		16.4924	186
16.5129	166		16.5129	219		16.5129	354		16.5129	544		16.5129	204
16.5334	177		16.5334	247		16.5334	339		16.5334	578		16.5334	236
16.5539	172		16.5539	228		16.5539	312		16.5539	565		16.5539	217
16.5743	157		16.5743	246		16.5743	336		16.5743	528		16.5743	216
16.5948	186		16.5948	246		16.5948	355		16.5948	594		16.5948	240
16.6153	182		16.6153	258		16.6153	350		16.6153	543		16.6153	261
16.6358	171		16.6358	218		16.6358	349		16.6358	516		16.6358	218
16.6563	199		16.6563	224		16.6563	348		16.6563	584		16.6563	227
16.6768	181		16.6768	238		16.6768	330		16.6768	564		16.6768	228
16.6972	190		16.6972	229		16.6972	320		16.6972	551		16.6972	230
16.7177	188		16.7177	258		16.7177	327		16.7177	600		16.7177	216
16.7382	167		16.7382	227		16.7382	373		16.7382	598		16.7382	223
16.7587	191		16.7587	241		16.7587	356		16.7587	557		16.7587	234
16.7792	149		16.7792	244		16.7792	364		16.7792	559		16.7792	223
16.7996	183		16.7996	221		16.7996	356		16.7996	586		16.7996	215
16.8201	180		16.8201	240		16.8201	372		16.8201	549		16.8201	220
16.8406	199		16.8406	254		16.8406	352		16.8406	601		16.8406	224
16.8611	181		16.8611	250		16.8611	338		16.8611	585		16.8611	207
16.8816	174		16.8816	275		16.8816	346		16.8816	580		16.8816	229
16.902	163		16.902	213		16.902	336		16.902	553		16.902	215
16.9225	161		16.9225	277		16.9225	355		16.9225	617		16.9225	223
16.943	183		16.943	233		16.943	346		16.943	572		16.943	241
16.9635	164		16.9635	230		16.9635	361		16.9635	589		16.9635	229
16.984	171		16.984	250		16.984	362		16.984	561		16.984	254
17.0044	197		17.0044	245		17.0044	329		17.0044	585		17.0044	233
17.0249	177		17.0249	243		17.0249	344		17.0249	561		17.0249	214
17.0454	165		17.0454	227		17.0454	340		17.0454	547		17.0454	227
17.0659	162		17.0659	219		17.0659	315		17.0659	627		17.0659	188
17.0864	139		17.0864	244		17.0864	361		17.0864	501		17.0864	214
17.1069	160		17.1069	264		17.1069	331		17.1069	552		17.1069	201
17.1273	164		17.1273	220		17.1273	397		17.1273	584		17.1273	239
17.1478	165		17.1478	256		17.1478	333		17.1478	512		17.1478	205
17.1683	150		17.1683	268		17.1683	383		17.1683	547		17.1683	242
17.1888	181		17.1888	246		17.1888	346		17.1888	562		17.1888	216
17.2093	158		17.2093	252		17.2093	367		17.2093	585		17.2093	224
17.2297	173		17.2297	232		17.2297	352		17.2297	561		17.2297	216
17.2502	174		17.2502	240		17.2502	344		17.2502	559		17.2502	204
17.2707	168		17.2707	213		17.2707	357		17.2707	550		17.2707	243
17.2912	167		17.2912	226		17.2912	357		17.2912	567		17.2912	245
17.3117	161		17.3117	256		17.3117	375		17.3117	563		17.3117	231
17.3321	173		17.3321	250		17.3321	372		17.3321	595		17.3321	201
17.3526	164		17.3526	262		17.3526	394		17.3526	592		17.3526	216
17.3731	178		17.3731	240		17.3731	380		17.3731	551		17.3731	207
17.3936	139		17.3936	258		17.3936	367		17.3936	541		17.3936	226
17.4141	186		17.4141	259		17.4141	370		17.4141	562		17.4141	229
17.4346	184		17.4346	247		17.4346	359		17.4346	589		17.4346	215
17.455	154		17.455	266		17.455	371		17.455	567		17.455	227
17.4755	168		17.4755	261		17.4755	364		17.4755	592		17.4755	198
17.496	168		17.496	262		17.496	337		17.496	627		17.496	231
17.5165	158		17.5165	250		17.5165	371		17.5165	586		17.5165	229
17.537	146		17.537	224		17.537	336		17.537	621		17.537	215
17.5574	199		17.5574	257		17.5574	406		17.5574	628		17.5574	272
17.5779	167		17.5779	269		17.5779	368		17.5779	584		17.5779	225
17.5984	154		17.5984	257		17.5984	413		17.5984	530		17.5984	211
17.6189	170		17.6189	249		17.6189	382		17.6189	582		17.6189	229
17.6394	162		17.6394	276		17.6394	378		17.6394	570		17.6394	227
17.6598	157		17.6598	252		17.6598	375		17.6598	587		17.6598	225
17.6803	160		17.6803	276		17.6803	404		17.6803	559		17.6803	248
17.7008	179		17.7008	260		17.7008	354		17.7008	547		17.7008	208
17.7213	171		17.7213	220		17.7213	370		17.7213	573		17.7213	212
17.7418	144		17.7418	244		17.7418	375		17.7418	555		17.7418	216
17.7622	153		17.7622	269		17.7622	367		17.7622	573		17.7622	204
17.7827	153		17.7827	255		17.7827	397		17.7827	564		17.7827	229
17.8032	173		17.8032	251		17.8032	349		17.8032	509		17.8032	243
17.8237	160		17.8237	231		17.8237	346		17.8237	578		17.8237	220
17.8442	175		17.8442	244		17.8442	402		17.8442	537		17.8442	218
17.8647	161		17.8647	261		17.8647	384		17.8647	527		17.8647	236
17.8851	156		17.8851	230		17.8851	321		17.8851	577		17.8851	236
17.9056	162		17.9056	252		17.9056	383		17.9056	559		17.9056	223
17.9261	156		17.9261	250		17.9261	347		17.9261	599		17.9261	234
17.9466	132		17.9466	230		17.9466	380		17.9466	542		17.9466	245
17.9671	123		17.9671	241		17.9671	389		17.9671	543		17.9671	219
17.9875	144		17.9875	274		17.9875	396		17.9875	585		17.9875	220
18.008	172		18.008	272		18.008	365		18.008	560		18.008	216
18.0285	174		18.0285	236		18.0285	383		18.0285	578		18.0285	206
18.049	169		18.049	249		18.049	382		18.049	587		18.049	235
18.0694	157		18.0694	288		18.0694	366		18.0694	571		18.0694	220
18.0899	136		18.0899	267		18.0899	366		18.0899	583		18.0899	215
18.1104	148		18.1104	252		18.1104	386		18.1104	570		18.1104	214
18.1309	173		18.1309	242		18.1309	418		18.1309	581		18.1309	222
18.1514	163		18.1514	259		18.1514	360		18.1514	576		18.1514	219
18.1719	174		18.1719	280		18.1719	368		18.1719	531		18.1719	201
18.1923	188		18.1923	265		18.1923	375		18.1923	571		18.1923	239
18.2128	172		18.2128	249		18.2128	390		18.2128	565		18.2128	213
18.2333	172		18.2333	248		18.2333	414		18.2333	572		18.2333	237
18.2538	176		18.2538	265		18.2538	389		18.2538	565		18.2538	219
18.2743	180		18.2743	264		18.2743	396		18.2743	554		18.2743	217
18.2947	162		18.2947	258		18.2947	367		18.2947	548		18.2947	216
18.3152	170		18.3152	245		18.3152	344		18.3152	582		18.3152	222
18.3357	184		18.3357	259		18.3357	368		18.3357	592		18.3357	249
18.3562	167		18.3562	245		18.3562	410		18.3562	548		18.3562	222
18.3767	174		18.3767	256		18.3767	341		18.3767	539		18.3767	206
18.3971	171		18.3971	274		18.3971	375		18.3971	575		18.3971	205
18.4176	182		18.4176	265		18.4176	376		18.4176	575		18.4176	232
18.4381	166		18.4381	270		18.4381	392		18.4381	537		18.4381	235
18.4586	158		18.4586	255		18.4586	391		18.4586	585		18.4586	221
18.4791	155		18.4791	253		18.4791	384		18.4791	579		18.4791	241
18.4995	152		18.4995	280		18.4995	399		18.4995	555		18.4995	211
18.52	152		18.52	282		18.52	372		18.52	571		18.52	201
18.5405	171		18.5405	263		18.5405	404		18.5405	560		18.5405	205
18.561	167		18.561	256		18.561	391		18.561	568		18.561	226
18.5815	159		18.5815	288		18.5815	403		18.5815	578		18.5815	212
18.602	167		18.602	257		18.602	408		18.602	579		18.602	216
18.6224	169		18.6224	260		18.6224	375		18.6224	514		18.6224	221
18.6429	170		18.6429	270		18.6429	400		18.6429	579		18.6429	206
18.6634	156		18.6634	256		18.6634	380		18.6634	607		18.6634	215
18.6839	145		18.6839	273		18.6839	412		18.6839	574		18.6839	221
18.7044	161		18.7044	287		18.7044	376		18.7044	593		18.7044	241
18.7248	154		18.7248	259		18.7248	372		18.7248	555		18.7248	234
18.7453	153		18.7453	262		18.7453	405		18.7453	532		18.7453	232
18.7658	158		18.7658	242		18.7658	388		18.7658	591		18.7658	200
18.7863	145		18.7863	236		18.7863	378		18.7863	559		18.7863	243
18.8068	146		18.8068	274		18.8068	411		18.8068	577		18.8068	215
18.8272	171		18.8272	242		18.8272	396		18.8272	548		18.8272	224
18.8477	187		18.8477	261		18.8477	402		18.8477	584		18.8477	231
18.8682	133		18.8682	254		18.8682	390		18.8682	566		18.8682	226
18.8887	163		18.8887	263		18.8887	364		18.8887	565		18.8887	235
18.9092	179		18.9092	240		18.9092	368		18.9092	546		18.9092	241
18.9296	152		18.9296	274		18.9296	381		18.9296	556		18.9296	232
18.9501	163		18.9501	271		18.9501	422		18.9501	555		18.9501	222
18.9706	163		18.9706	292		18.9706	434		18.9706	574		18.9706	215
18.9911	157		18.9911	272		18.9911	395		18.9911	575		18.9911	214
19.0116	155		19.0116	250		19.0116	388		19.0116	568		19.0116	196
19.0321	170		19.0321	277		19.0321	410		19.0321	543		19.0321	238
19.0525	171		19.0525	264		19.0525	403		19.0525	530		19.0525	220
19.073	145		19.073	270		19.073	395		19.073	583		19.073	221
19.0935	164		19.0935	286		19.0935	392		19.0935	528		19.0935	187
19.114	150		19.114	269		19.114	397		19.114	570		19.114	231
19.1345	161		19.1345	279		19.1345	364		19.1345	551		19.1345	235
19.1549	179		19.1549	262		19.1549	365		19.1549	521		19.1549	227
19.1754	187		19.1754	262		19.1754	398		19.1754	547		19.1754	237
19.1959	142		19.1959	243		19.1959	424		19.1959	569		19.1959	220
19.2164	168		19.2164	287		19.2164	420		19.2164	519		19.2164	218
19.2369	134		19.2369	268		19.2369	383		19.2369	532		19.2369	198
19.2573	171		19.2573	260		19.2573	415		19.2573	517		19.2573	222
19.2778	166		19.2778	270		19.2778	385		19.2778	531		19.2778	214
19.2983	169		19.2983	266		19.2983	416		19.2983	582		19.2983	225
19.3188	169		19.3188	279		19.3188	392		19.3188	541		19.3188	203
19.3393	133		19.3393	258		19.3393	409		19.3393	551		19.3393	203
19.3597	159		19.3597	268		19.3597	383		19.3597	572		19.3597	187
19.3802	154		19.3802	258		19.3802	378		19.3802	527		19.3802	208
19.4007	133		19.4007	246		19.4007	391		19.4007	533		19.4007	211
19.4212	167		19.4212	266		19.4212	405		19.4212	533		19.4212	236
19.4417	142		19.4417	268		19.4417	433		19.4417	558		19.4417	218
19.4622	153		19.4622	270		19.4622	398		19.4622	584		19.4622	193
19.4826	150		19.4826	257		19.4826	430		19.4826	529		19.4826	240
19.5031	155		19.5031	271		19.5031	400		19.5031	509		19.5031	208
19.5236	145		19.5236	282		19.5236	384		19.5236	549		19.5236	221
19.5441	155		19.5441	256		19.5441	390		19.5441	553		19.5441	208
19.5646	152		19.5646	266		19.5646	431		19.5646	515		19.5646	241
19.585	153		19.585	269		19.585	414		19.585	515		19.585	213
19.6055	184		19.6055	267		19.6055	411		19.6055	550		19.6055	207
19.626	173		19.626	298		19.626	389		19.626	508		19.626	218
19.6465	164		19.6465	280		19.6465	431		19.6465	537		19.6465	206
19.667	142		19.667	260		19.667	408		19.667	545		19.667	230
19.6874	133		19.6874	280		19.6874	420		19.6874	503		19.6874	203
19.7079	150		19.7079	255		19.7079	407		19.7079	530		19.7079	197
19.7284	175		19.7284	277		19.7284	406		19.7284	559		19.7284	201
19.7489	159		19.7489	274		19.7489	380		19.7489	535		19.7489	208
19.7694	154		19.7694	269		19.7694	421		19.7694	508		19.7694	223
19.7899	166		19.7899	275		19.7899	429		19.7899	538		19.7899	247
19.8103	161		19.8103	230		19.8103	439		19.8103	541		19.8103	221
19.8308	151		19.8308	235		19.8308	394		19.8308	517		19.8308	211
19.8513	161		19.8513	259		19.8513	393		19.8513	555		19.8513	205
19.8718	139		19.8718	278		19.8718	406		19.8718	484		19.8718	204
19.8923	144		19.8923	285		19.8923	442		19.8923	545		19.8923	195
19.9127	135		19.9127	272		19.9127	449		19.9127	531		19.9127	223
19.9332	152		19.9332	256		19.9332	374		19.9332	550		19.9332	206
19.9537	158		19.9537	262		19.9537	430		19.9537	518		19.9537	213
19.9742	158		19.9742	268		19.9742	398		19.9742	493		19.9742	222
19.9947	149		19.9947	279		19.9947	407		19.9947	536		19.9947	211
20.0151	147		20.0151	272		20.0151	406		20.0151	482		20.0151	222
20.0356	141		20.0356	275		20.0356	409		20.0356	516		20.0356	206
20.0561	159		20.0561	275		20.0561	386		20.0561	571		20.0561	203
20.0766	163		20.0766	301		20.0766	369		20.0766	543		20.0766	234
20.0971	149		20.0971	280		20.0971	384		20.0971	521		20.0971	198
20.1175	153		20.1175	276		20.1175	417		20.1175	541		20.1175	214
20.138	151		20.138	289		20.138	404		20.138	529		20.138	213
20.1585	136		20.1585	279		20.1585	401		20.1585	569		20.1585	218
20.179	149		20.179	273		20.179	413		20.179	550		20.179	207
20.1995	140		20.1995	307		20.1995	386		20.1995	480		20.1995	220
20.2199	155		20.2199	262		20.2199	413		20.2199	534		20.2199	199
20.2404	156		20.2404	276		20.2404	420		20.2404	553		20.2404	221
20.2609	148		20.2609	270		20.2609	394		20.2609	504		20.2609	196
20.2814	122		20.2814	306		20.2814	401		20.2814	552		20.2814	200
20.3019	156		20.3019	283		20.3019	421		20.3019	546		20.3019	171
20.3224	142		20.3224	262		20.3224	408		20.3224	511		20.3224	204
20.3428	152		20.3428	267		20.3428	411		20.3428	516		20.3428	209
20.3633	160		20.3633	272		20.3633	414		20.3633	523		20.3633	221
20.3838	139		20.3838	305		20.3838	442		20.3838	535		20.3838	194
20.4043	156		20.4043	307		20.4043	446		20.4043	502		20.4043	205
20.4247	170		20.4247	281		20.4247	433		20.4247	507		20.4247	195
20.4452	194		20.4452	300		20.4452	434		20.4452	512		20.4452	208
20.4657	144		20.4657	282		20.4657	426		20.4657	532		20.4657	222
20.4862	156		20.4862	277		20.4862	387		20.4862	517		20.4862	220
20.5067	161		20.5067	298		20.5067	412		20.5067	526		20.5067	218
20.5272	169		20.5272	277		20.5272	419		20.5272	564		20.5272	226
20.5476	150		20.5476	299		20.5476	426		20.5476	575		20.5476	220
20.5681	166		20.5681	305		20.5681	449		20.5681	547		20.5681	194
20.5886	160		20.5886	296		20.5886	419		20.5886	555		20.5886	205
20.6091	166		20.6091	322		20.6091	448		20.6091	508		20.6091	222
20.6296	184		20.6296	264		20.6296	475		20.6296	533		20.6296	222
20.65	154		20.65	288		20.65	433		20.65	556		20.65	213
20.6705	189		20.6705	311		20.6705	454		20.6705	561		20.6705	237
20.691	185		20.691	339		20.691	429		20.691	550		20.691	210
20.7115	163		20.7115	306		20.7115	437		20.7115	559		20.7115	206
20.732	144		20.732	287		20.732	496		20.732	570		20.732	234
20.7524	186		20.7524	335		20.7524	450		20.7524	586		20.7524	243
20.7729	160		20.7729	307		20.7729	472		20.7729	561		20.7729	295
20.7934	148		20.7934	302		20.7934	427		20.7934	582		20.7934	299
20.8139	149		20.8139	294		20.8139	435		20.8139	697		20.8139	341
20.8344	155		20.8344	329		20.8344	468		20.8344	678		20.8344	405
20.8548	133		20.8548	335		20.8548	490		20.8548	602		20.8548	346
20.8753	172		20.8753	282		20.8753	427		20.8753	607		20.8753	292
20.8958	148		20.8958	324		20.8958	415		20.8958	594		20.8958	236
20.9163	129		20.9163	296		20.9163	456		20.9163	572		20.9163	225
20.9368	174		20.9368	339		20.9368	459		20.9368	545		20.9368	261
20.9572	150		20.9572	292		20.9572	446		20.9572	558		20.9572	230
20.9777	148		20.9777	266		20.9777	429		20.9777	570		20.9777	220
20.9982	148		20.9982	286		20.9982	480		20.9982	562		20.9982	232
21.0187	156		21.0187	290		21.0187	448		21.0187	567		21.0187	214
21.0392	151		21.0392	295		21.0392	481		21.0392	538		21.0392	247
21.0597	141		21.0597	329		21.0597	445		21.0597	576		21.0597	229
21.0801	155		21.0801	270		21.0801	447		21.0801	546		21.0801	215
21.1006	170		21.1006	300		21.1006	448		21.1006	520		21.1006	234
21.1211	171		21.1211	333		21.1211	431		21.1211	525		21.1211	234
21.1416	172		21.1416	294		21.1416	443		21.1416	566		21.1416	223
21.1621	193		21.1621	303		21.1621	434		21.1621	557		21.1621	219
21.1825	162		21.1825	293		21.1825	436		21.1825	581		21.1825	236
21.203	153		21.203	294		21.203	435		21.203	562		21.203	215
21.2235	138		21.2235	286		21.2235	463		21.2235	533		21.2235	240
21.244	168		21.244	310		21.244	468		21.244	551		21.244	213
21.2645	144		21.2645	310		21.2645	456		21.2645	563		21.2645	245
21.2849	159		21.2849	292		21.2849	451		21.2849	559		21.2849	194
21.3054	150		21.3054	300		21.3054	449		21.3054	542		21.3054	226
21.3259	155		21.3259	294		21.3259	467		21.3259	581		21.3259	219
21.3464	148		21.3464	315		21.3464	463		21.3464	511		21.3464	218
21.3669	155		21.3669	337		21.3669	472		21.3669	553		21.3669	207
21.3874	135		21.3874	306		21.3874	499		21.3874	553		21.3874	259
21.4078	142		21.4078	336		21.4078	460		21.4078	547		21.4078	220
21.4283	149		21.4283	314		21.4283	487		21.4283	551		21.4283	239
21.4488	152		21.4488	365		21.4488	517		21.4488	530		21.4488	253
21.4693	153		21.4693	335		21.4693	454		21.4693	583		21.4693	236
21.4898	179		21.4898	332		21.4898	499		21.4898	606		21.4898	243
21.5102	137		21.5102	310		21.5102	449		21.5102	578		21.5102	248
21.5307	155		21.5307	346		21.5307	504		21.5307	570		21.5307	244
21.5512	147		21.5512	333		21.5512	483		21.5512	598		21.5512	223
21.5717	175		21.5717	344		21.5717	494		21.5717	611		21.5717	261
21.5922	146		21.5922	315		21.5922	467		21.5922	599		21.5922	266
21.6126	158		21.6126	337		21.6126	455		21.6126	597		21.6126	269
21.6331	149		21.6331	329		21.6331	427		21.6331	594		21.6331	276
21.6536	130		21.6536	332		21.6536	471		21.6536	577		21.6536	264
21.6741	159		21.6741	312		21.6741	465		21.6741	636		21.6741	251
21.6946	172		21.6946	312		21.6946	506		21.6946	628		21.6946	260
21.7151	171		21.7151	323		21.7151	515		21.7151	655		21.7151	251
21.7355	166		21.7355	362		21.7355	502		21.7355	571		21.7355	245
21.756	176		21.756	316		21.756	471		21.756	575		21.756	236
21.7765	153		21.7765	340		21.7765	503		21.7765	607		21.7765	247
21.797	150		21.797	315		21.797	472		21.797	534		21.797	219
21.8175	142		21.8175	328		21.8175	497		21.8175	574		21.8175	257
21.8379	158		21.8379	306		21.8379	501		21.8379	581		21.8379	285
21.8584	148		21.8584	360		21.8584	463		21.8584	581		21.8584	228
21.8789	149		21.8789	354		21.8789	493		21.8789	589		21.8789	200
21.8994	149		21.8994	324		21.8994	490		21.8994	564		21.8994	238
21.9199	190		21.9199	310		21.9199	535		21.9199	603		21.9199	253
21.9403	149		21.9403	347		21.9403	468		21.9403	612		21.9403	226
21.9608	126		21.9608	339		21.9608	463		21.9608	563		21.9608	242
21.9813	154		21.9813	353		21.9813	488		21.9813	559		21.9813	245
22.0018	128		22.0018	375		22.0018	521		22.0018	595		22.0018	240
22.0223	137		22.0223	340		22.0223	490		22.0223	572		22.0223	264
22.0427	130		22.0427	339		22.0427	468		22.0427	571		22.0427	278
22.0632	149		22.0632	304		22.0632	455		22.0632	598		22.0632	264
22.0837	121		22.0837	362		22.0837	552		22.0837	521		22.0837	294
22.1042	178		22.1042	359		22.1042	486		22.1042	609		22.1042	285
22.1247	159		22.1247	361		22.1247	497		22.1247	645		22.1247	293
22.1451	154		22.1451	335		22.1451	509		22.1451	561		22.1451	265
22.1656	150		22.1656	362		22.1656	511		22.1656	552		22.1656	259
22.1861	141		22.1861	331		22.1861	446		22.1861	600		22.1861	251
22.2066	159		22.2066	347		22.2066	522		22.2066	585		22.2066	252
22.2271	146		22.2271	335		22.2271	487		22.2271	580		22.2271	238
22.2476	139		22.2476	327		22.2476	544		22.2476	560		22.2476	259
22.268	155		22.268	336		22.268	533		22.268	593		22.268	257
22.2885	162		22.2885	349		22.2885	508		22.2885	621		22.2885	233
22.309	160		22.309	354		22.309	494		22.309	564		22.309	267
22.3295	148		22.3295	379		22.3295	503		22.3295	564		22.3295	239
22.3499	158		22.3499	331		22.3499	442		22.3499	567		22.3499	250
22.3704	164		22.3704	355		22.3704	487		22.3704	563		22.3704	285
22.3909	166		22.3909	374		22.3909	469		22.3909	540		22.3909	251
22.4114	152		22.4114	340		22.4114	516		22.4114	570		22.4114	261
22.4319	142		22.4319	379		22.4319	533		22.4319	521		22.4319	218
22.4524	162		22.4524	334		22.4524	506		22.4524	524		22.4524	244
22.4728	125		22.4728	334		22.4728	476		22.4728	528		22.4728	278
22.4933	168		22.4933	358		22.4933	495		22.4933	561		22.4933	233
22.5138	160		22.5138	330		22.5138	488		22.5138	569		22.5138	232
22.5343	153		22.5343	312		22.5343	487		22.5343	563		22.5343	262
22.5548	172		22.5548	362		22.5548	513		22.5548	587		22.5548	244
22.5752	149		22.5752	308		22.5752	456		22.5752	519		22.5752	247
22.5957	169		22.5957	337		22.5957	505		22.5957	554		22.5957	284
22.6162	154		22.6162	368		22.6162	485		22.6162	560		22.6162	245
22.6367	167		22.6367	365		22.6367	481		22.6367	568		22.6367	281
22.6572	159		22.6572	342		22.6572	468		22.6572	526		22.6572	303
22.6776	148		22.6776	341		22.6776	487		22.6776	592		22.6776	278
22.6981	174		22.6981	337		22.6981	471		22.6981	571		22.6981	307
22.7186	176		22.7186	353		22.7186	488		22.7186	586		22.7186	308
22.7391	193		22.7391	406		22.7391	470		22.7391	634		22.7391	329
22.7596	196		22.7596	371		22.7596	529		22.7596	721		22.7596	426
22.78	229		22.78	382		22.78	575		22.78	920		22.78	450
22.8005	274		22.8005	411		22.8005	632		22.8005	1030		22.8005	648
22.821	373		22.821	460		22.821	713		22.821	1354		22.821	802
22.8415	514		22.8415	586		22.8415	903		22.8415	1649		22.8415	994
22.862	812		22.862	679		22.862	1140		22.862	1900		22.862	1117
22.8824	1370		22.8824	882		22.8824	1415		22.8824	2007		22.8824	1234
22.9029	1627		22.9029	1212		22.9029	1584		22.9029	2042		22.9029	1239
22.9234	1341		22.9234	1621		22.9234	1584		22.9234	2012		22.9234	1252
22.9439	1149		22.9439	1796		22.9439	1466		22.9439	1982		22.9439	1220
22.9644	952		22.9644	1517		22.9644	1345		22.9644	2151		22.9644	1485
22.9849	655		22.9849	1307		22.9849	1234		22.9849	2626		22.9849	1822
23.0053	329		23.0053	1204		23.0053	1150		23.0053	3323		23.0053	2643
23.0258	280		23.0258	1033		23.0258	1276		23.0258	4614		23.0258	4009
23.0463	189		23.0463	1365		23.0463	1645		23.0463	6448		23.0463	6577
23.0668	181		23.0668	2243		23.0668	2241		23.0668	8610		23.0668	10085
23.0873	199		23.0873	2585		23.0873	2994		23.0873	8322		23.0873	11773
23.1077	196		23.1077	1797		23.1077	2622		23.1077	6902		23.1077	8924
23.1282	177		23.1282	1670		23.1282	2052		23.1282	5678		23.1282	7584
23.1487	152		23.1487	1491		23.1487	2045		23.1487	4367		23.1487	6306
23.1692	157		23.1692	886		23.1692	1431		23.1692	2785		23.1692	3541
23.1897	154		23.1897	536		23.1897	1004		23.1897	1842		23.1897	2119
23.2101	185		23.2101	422		23.2101	731		23.2101	1317		23.2101	1381
23.2306	185		23.2306	390		23.2306	617		23.2306	1046		23.2306	964
23.2511	160		23.2511	315		23.2511	610		23.2511	874		23.2511	781
23.2716	170		23.2716	332		23.2716	595		23.2716	725		23.2716	714
23.2921	160		23.2921	334		23.2921	520		23.2921	746		23.2921	676
23.3126	150		23.3126	327		23.3126	532		23.3126	687		23.3126	615
23.333	168		23.333	312		23.333	481		23.333	633		23.333	577
23.3535	163		23.3535	309		23.3535	477		23.3535	555		23.3535	493
23.374	161		23.374	324		23.374	464		23.374	524		23.374	476
23.3945	151		23.3945	299		23.3945	438		23.3945	527		23.3945	447
23.415	184		23.415	338		23.415	411		23.415	526		23.415	437
23.4354	195		23.4354	298		23.4354	455		23.4354	541		23.4354	399
23.4559	227		23.4559	309		23.4559	450		23.4559	565		23.4559	419
23.4764	310		23.4764	333		23.4764	456		23.4764	671		23.4764	415
23.4969	421		23.4969	392		23.4969	516		23.4969	617		23.4969	460
23.5174	424		23.5174	473		23.5174	561		23.5174	533		23.5174	373
23.5378	363		23.5378	538		23.5378	497		23.5378	524		23.5378	369
23.5583	289		23.5583	433		23.5583	506		23.5583	485		23.5583	277
23.5788	280		23.5788	365		23.5788	482		23.5788	484		23.5788	278
23.5993	233		23.5993	377		23.5993	440		23.5993	430		23.5993	279
23.6198	186		23.6198	349		23.6198	413		23.6198	422		23.6198	290
23.6403	173		23.6403	318		23.6403	386		23.6403	442		23.6403	291
23.6607	154		23.6607	292		23.6607	392		23.6607	389		23.6607	258
23.6812	156		23.6812	277		23.6812	388		23.6812	390		23.6812	241
23.7017	157		23.7017	289		23.7017	404		23.7017	394		23.7017	214
23.7222	164		23.7222	269		23.7222	386		23.7222	418		23.7222	226
23.7427	157		23.7427	265		23.7427	352		23.7427	409		23.7427	235
23.7631	159		23.7631	265		23.7631	393		23.7631	386		23.7631	236
23.7836	173		23.7836	291		23.7836	353		23.7836	377		23.7836	247
23.8041	162		23.8041	265		23.8041	404		23.8041	402		23.8041	245
23.8246	143		23.8246	274		23.8246	368		23.8246	395		23.8246	226
23.8451	150		23.8451	277		23.8451	369		23.8451	373		23.8451	229
23.8655	161		23.8655	271		23.8655	361		23.8655	397		23.8655	259
23.886	151		23.886	274		23.886	317		23.886	362		23.886	239
23.9065	131		23.9065	259		23.9065	376		23.9065	376		23.9065	219
23.927	169		23.927	282		23.927	365		23.927	363		23.927	223
23.9475	142		23.9475	277		23.9475	385		23.9475	327		23.9475	224
23.9679	189		23.9679	290		23.9679	359		23.9679	355		23.9679	237
23.9884	174		23.9884	257		23.9884	364		23.9884	383		23.9884	219
24.0089	172		24.0089	281		24.0089	331		24.0089	364		24.0089	243
24.0294	208		24.0294	283		24.0294	344		24.0294	422		24.0294	307
24.0499	235		24.0499	309		24.0499	383		24.0499	399		24.0499	312
24.0703	400		24.0703	316		24.0703	428		24.0703	476		24.0703	306
24.0908	380		24.0908	348		24.0908	454		24.0908	489		24.0908	306
24.1113	367		24.1113	355		24.1113	422		24.1113	454		24.1113	293
24.1318	314		24.1318	336		24.1318	420		24.1318	416		24.1318	270
24.1523	299		24.1523	349		24.1523	442		24.1523	427		24.1523	290
24.1728	231		24.1728	342		24.1728	379		24.1728	381		24.1728	247
24.1932	171		24.1932	299		24.1932	359		24.1932	352		24.1932	212
24.2137	162		24.2137	268		24.2137	340		24.2137	357		24.2137	215
24.2342	159		24.2342	248		24.2342	365		24.2342	327		24.2342	214
24.2547	164		24.2547	263		24.2547	315		24.2547	380		24.2547	215
24.2752	166		24.2752	251		24.2752	312		24.2752	394		24.2752	220
24.2956	165		24.2956	278		24.2956	339		24.2956	360		24.2956	216
24.3161	149		24.3161	265		24.3161	361		24.3161	342		24.3161	194
24.3366	149		24.3366	282		24.3366	310		24.3366	324		24.3366	208
24.3571	172		24.3571	262		24.3571	335		24.3571	361		24.3571	213
24.3776	160		24.3776	251		24.3776	306		24.3776	344		24.3776	205
24.398	155		24.398	240		24.398	339		24.398	341		24.398	178
24.4185	119		24.4185	264		24.4185	303		24.4185	329		24.4185	215
24.439	174		24.439	264		24.439	327		24.439	354		24.439	193
24.4595	141		24.4595	241		24.4595	329		24.4595	289		24.4595	231
24.48	157		24.48	250		24.48	302		24.48	320		24.48	184
24.5004	151		24.5004	235		24.5004	285		24.5004	332		24.5004	215
24.5209	171		24.5209	237		24.5209	345		24.5209	304		24.5209	210
24.5414	155		24.5414	248		24.5414	324		24.5414	353		24.5414	223
24.5619	155		24.5619	267		24.5619	313		24.5619	334		24.5619	187
24.5824	151		24.5824	227		24.5824	341		24.5824	372		24.5824	188
24.6029	156		24.6029	253		24.6029	306		24.6029	315		24.6029	200
24.6233	164		24.6233	237		24.6233	325		24.6233	339		24.6233	183
24.6438	145		24.6438	244		24.6438	309		24.6438	334		24.6438	199
24.6643	128		24.6643	256		24.6643	326		24.6643	337		24.6643	221
24.6848	126		24.6848	252		24.6848	306		24.6848	373		24.6848	207
24.7052	155		24.7052	278		24.7052	322		24.7052	332		24.7052	164
24.7257	150		24.7257	251		24.7257	346		24.7257	344		24.7257	204
24.7462	135		24.7462	249		24.7462	323		24.7462	324		24.7462	187
24.7667	147		24.7667	225		24.7667	306		24.7667	340		24.7667	188
24.7872	135		24.7872	230		24.7872	295		24.7872	358		24.7872	222
24.8076	152		24.8076	213		24.8076	336		24.8076	318		24.8076	200
24.8281	153		24.8281	267		24.8281	354		24.8281	305		24.8281	226
24.8486	170		24.8486	250		24.8486	359		24.8486	355		24.8486	208
24.8691	144		24.8691	276		24.8691	342		24.8691	330		24.8691	221
24.8896	165		24.8896	266		24.8896	329		24.8896	359		24.8896	211
24.9101	159		24.9101	292		24.9101	280		24.9101	362		24.9101	262
24.9305	167		24.9305	258		24.9305	331		24.9305	305		24.9305	212
24.951	162		24.951	283		24.951	299		24.951	320		24.951	240
24.9715	163		24.9715	255		24.9715	296		24.9715	332		24.9715	217
24.992	141		24.992	249		24.992	372		24.992	342		24.992	208
25.0125	162		25.0125	289		25.0125	327		25.0125	336		25.0125	199
25.0329	143		25.0329	266		25.0329	344		25.0329	334		25.0329	225
25.0534	159		25.0534	246		25.0534	365		25.0534	374		25.0534	195
25.0739	150		25.0739	221		25.0739	367		25.0739	336		25.0739	227
25.0944	152		25.0944	264		25.0944	335		25.0944	352		25.0944	227
25.1149	187		25.1149	270		25.1149	336		25.1149	366		25.1149	206
25.1353	176		25.1353	289		25.1353	362		25.1353	373		25.1353	266
25.1558	203		25.1558	267		25.1558	360		25.1558	424		25.1558	246
25.1763	248		25.1763	289		25.1763	356		25.1763	428		25.1763	273
25.1968	290		25.1968	268		25.1968	374		25.1968	428		25.1968	253
25.2173	261		25.2173	287		25.2173	342		25.2173	426		25.2173	229
25.2377	262		25.2377	369		25.2377	378		25.2377	403		25.2377	235
25.2582	228		25.2582	315		25.2582	390		25.2582	368		25.2582	227
25.2787	254		25.2787	314		25.2787	364		25.2787	365		25.2787	222
25.2992	193		25.2992	302		25.2992	369		25.2992	363		25.2992	206
25.3197	164		25.3197	302		25.3197	377		25.3197	376		25.3197	214
25.3402	170		25.3402	299		25.3402	309		25.3402	333		25.3402	198
25.3606	164		25.3606	275		25.3606	349		25.3606	336		25.3606	204
25.3811	172		25.3811	255		25.3811	340		25.3811	325		25.3811	191
25.4016	148		25.4016	265		25.4016	318		25.4016	350		25.4016	205
25.4221	165		25.4221	262		25.4221	369		25.4221	322		25.4221	187
25.4426	163		25.4426	233		25.4426	324		25.4426	350		25.4426	191
25.463	153		25.463	233		25.463	318		25.463	337		25.463	176
25.4835	153		25.4835	261		25.4835	327		25.4835	316		25.4835	210
25.504	145		25.504	256		25.504	340		25.504	337		25.504	166
25.5245	151		25.5245	246		25.5245	343		25.5245	341		25.5245	208
25.545	152		25.545	273		25.545	355		25.545	347		25.545	180
25.5654	139		25.5654	233		25.5654	379		25.5654	336		25.5654	200
25.5859	144		25.5859	236		25.5859	342		25.5859	318		25.5859	197
25.6064	155		25.6064	250		25.6064	345		25.6064	344		25.6064	207
25.6269	146		25.6269	295		25.6269	328		25.6269	338		25.6269	196
25.6474	173		25.6474	249		25.6474	326		25.6474	332		25.6474	219
25.6679	145		25.6679	275		25.6679	336		25.6679	330		25.6679	175
25.6883	175		25.6883	255		25.6883	352		25.6883	321		25.6883	180
25.7088	147		25.7088	278		25.7088	341		25.7088	305		25.7088	198
25.7293	145		25.7293	246		25.7293	351		25.7293	322		25.7293	193
25.7498	149		25.7498	264		25.7498	331		25.7498	345		25.7498	219
25.7703	143		25.7703	266		25.7703	332		25.7703	343		25.7703	189
25.7907	158		25.7907	282		25.7907	354		25.7907	347		25.7907	186
25.8112	154		25.8112	242		25.8112	368		25.8112	331		25.8112	176
25.8317	154		25.8317	259		25.8317	342		25.8317	333		25.8317	204
25.8522	150		25.8522	245		25.8522	363		25.8522	346		25.8522	199
25.8727	143		25.8727	245		25.8727	336		25.8727	346		25.8727	187
25.8931	131		25.8931	254		25.8931	379		25.8931	327		25.8931	194
25.9136	148		25.9136	250		25.9136	343		25.9136	353		25.9136	202
25.9341	166		25.9341	261		25.9341	366		25.9341	339		25.9341	221
25.9546	148		25.9546	278		25.9546	366		25.9546	321		25.9546	208
25.9751	142		25.9751	272		25.9751	330		25.9751	356		25.9751	205
25.9955	152		25.9955	244		25.9955	355		25.9955	316		25.9955	195
26.016	161		26.016	283		26.016	394		26.016	386		26.016	209
26.0365	174		26.0365	299		26.0365	391		26.0365	322		26.0365	188
26.057	144		26.057	280		26.057	378		26.057	343		26.057	196
26.0775	164		26.0775	266		26.0775	344		26.0775	388		26.0775	218
26.098	147		26.098	307		26.098	350		26.098	361		26.098	225
26.1184	210		26.1184	281		26.1184	347		26.1184	398		26.1184	230
26.1389	206		26.1389	260		26.1389	381		26.1389	392		26.1389	258
26.1594	229		26.1594	294		26.1594	373		26.1594	417		26.1594	233
26.1799	273		26.1799	282		26.1799	418		26.1799	434		26.1799	232
26.2004	253		26.2004	334		26.2004	412		26.2004	378		26.2004	255
26.2208	228		26.2208	296		26.2208	348		26.2208	401		26.2208	211
26.2413	220		26.2413	307		26.2413	396		26.2413	353		26.2413	223
26.2618	218		26.2618	331		26.2618	386		26.2618	353		26.2618	196
26.2823	202		26.2823	258		26.2823	339		26.2823	312		26.2823	173
26.3028	159		26.3028	283		26.3028	379		26.3028	362		26.3028	205
26.3232	158		26.3232	259		26.3232	385		26.3232	349		26.3232	190
26.3437	160		26.3437	273		26.3437	373		26.3437	365		26.3437	187
26.3642	188		26.3642	269		26.3642	345		26.3642	344		26.3642	220
26.3847	159		26.3847	281		26.3847	377		26.3847	320		26.3847	200
26.4052	169		26.4052	288		26.4052	376		26.4052	374		26.4052	189
26.4256	169		26.4256	285		26.4256	401		26.4256	366		26.4256	211
26.4461	175		26.4461	279		26.4461	376		26.4461	354		26.4461	204
26.4666	162		26.4666	293		26.4666	352		26.4666	355		26.4666	191
26.4871	157		26.4871	298		26.4871	374		26.4871	339		26.4871	204
26.5076	166		26.5076	254		26.5076	355		26.5076	336		26.5076	200
26.528	141		26.528	296		26.528	382		26.528	343		26.528	212
26.5485	196		26.5485	309		26.5485	362		26.5485	380		26.5485	202
26.569	180		26.569	289		26.569	332		26.569	404		26.569	217
26.5895	181		26.5895	316		26.5895	394		26.5895	417		26.5895	250
26.61	210		26.61	314		26.61	418		26.61	504		26.61	342
26.6304	288		26.6304	344		26.6304	459		26.6304	611		26.6304	459
26.6509	402		26.6509	353		26.6509	548		26.6509	792		26.6509	695
26.6714	641		26.6714	439		26.6714	696		26.6714	1045		26.6714	801
26.6919	1172		26.6919	507		26.6919	939		26.6919	1220		26.6919	944
26.7124	1610		26.7124	795		26.7124	1116		26.7124	1206		26.7124	770
26.7328	1359		26.7328	1058		26.7328	1135		26.7328	1065		26.7328	696
26.7533	989		26.7533	958		26.7533	961		26.7533	939		26.7533	622
26.7738	996		26.7738	808		26.7738	889		26.7738	775		26.7738	502
26.7943	894		26.7943	702		26.7943	759		26.7943	643		26.7943	336
26.8148	511		26.8148	674		26.8148	631		26.8148	527		26.8148	271
26.8353	306		26.8353	480		26.8353	522		26.8353	436		26.8353	248
26.8557	220		26.8557	350		26.8557	433		26.8557	367		26.8557	215
26.8762	222		26.8762	289		26.8762	353		26.8762	339		26.8762	210
26.8967	181		26.8967	304		26.8967	311		26.8967	344		26.8967	184
26.9172	164		26.9172	276		26.9172	351		26.9172	288		26.9172	202
26.9377	205		26.9377	252		26.9377	318		26.9377	308		26.9377	198
26.9581	170		26.9581	262		26.9581	341		26.9581	309		26.9581	163
26.9786	175		26.9786	270		26.9786	285		26.9786	292		26.9786	192
26.9991	172		26.9991	233		26.9991	307		26.9991	314		26.9991	170
27.0196	173		27.0196	275		27.0196	304		27.0196	284		27.0196	159
27.0401	160		27.0401	253		27.0401	289		27.0401	325		27.0401	221
27.0605	171		27.0605	263		27.0605	339		27.0605	295		27.0605	176
27.081	173		27.081	247		27.081	305		27.081	275		27.081	161
27.1015	169		27.1015	241		27.1015	289		27.1015	318		27.1015	156
27.122	192		27.122	251		27.122	277		27.122	273		27.122	151
27.1425	171		27.1425	228		27.1425	292		27.1425	287		27.1425	165
27.1629	148		27.1629	232		27.1629	312		27.1629	356		27.1629	180
27.1834	183		27.1834	234		27.1834	305		27.1834	292		27.1834	154
27.2039	183		27.2039	226		27.2039	291		27.2039	299		27.2039	179
27.2244	163		27.2244	240		27.2244	269		27.2244	277		27.2244	181
27.2449	165		27.2449	225		27.2449	259		27.2449	285		27.2449	183
27.2654	145		27.2654	268		27.2654	308		27.2654	299		27.2654	181
27.2858	161		27.2858	238		27.2858	287		27.2858	278		27.2858	183
27.3063	173		27.3063	234		27.3063	278		27.3063	309		27.3063	202
27.3268	170		27.3268	224		27.3268	271		27.3268	306		27.3268	186
27.3473	154		27.3473	217		27.3473	276		27.3473	333		27.3473	211
27.3678	149		27.3678	232		27.3678	302		27.3678	300		27.3678	197
27.3882	156		27.3882	246		27.3882	309		27.3882	314		27.3882	166
27.4087	150		27.4087	235		27.4087	293		27.4087	325		27.4087	215
27.4292	142		27.4292	264		27.4292	289		27.4292	292		27.4292	214
27.4497	150		27.4497	232		27.4497	274		27.4497	296		27.4497	269
27.4702	157		27.4702	260		27.4702	266		27.4702	312		27.4702	270
27.4906	166		27.4906	228		27.4906	316		27.4906	346		27.4906	292
27.5111	172		27.5111	260		27.5111	331		27.5111	329		27.5111	304
27.5316	140		27.5316	284		27.5316	373		27.5316	408		27.5316	433
27.5521	149		27.5521	398		27.5521	371		27.5521	441		27.5521	782
27.5726	178		27.5726	473		27.5726	453		27.5726	708		27.5726	1291
27.5931	169		27.5931	848		27.5931	627		27.5931	1030		27.5931	2429
27.6135	171		27.6135	1201		27.6135	936		27.6135	1057		27.6135	2658
27.634	154		27.634	911		27.634	729		27.634	846		27.634	1681
27.6545	178		27.6545	652		27.6545	638		27.6545	775		27.6545	1521
27.675	176		27.675	766		27.675	655		27.675	876		27.675	1733
27.6955	171		27.6955	657		27.6955	640		27.6955	680		27.6955	1299
27.7159	179		27.7159	461		27.7159	479		27.7159	523		27.7159	847
27.7364	158		27.7364	296		27.7364	411		27.7364	533		27.7364	645
27.7569	170		27.7569	270		27.7569	427		27.7569	498		27.7569	625
27.7774	205		27.7774	268		27.7774	360		27.7774	544		27.7774	576
27.7979	214		27.7979	243		27.7979	382		27.7979	548		27.7979	625
27.8183	195		27.8183	231		27.8183	370		27.8183	558		27.8183	638
27.8388	193		27.8388	242		27.8388	400		27.8388	599		27.8388	644
27.8593	236		27.8593	256		27.8593	404		27.8593	561		27.8593	642
27.8798	204		27.8798	272		27.8798	366		27.8798	509		27.8798	529
27.9003	194		27.9003	285		27.9003	361		27.9003	489		27.9003	540
27.9207	180		27.9207	282		27.9207	353		27.9207	439		27.9207	517
27.9412	181		27.9412	245		27.9412	340		27.9412	402		27.9412	521
27.9617	162		27.9617	224		27.9617	302		27.9617	383		27.9617	459
27.9822	154		27.9822	207		27.9822	306		27.9822	400		27.9822	495
28.0027	170		28.0027	225		28.0027	296		28.0027	361		28.0027	474
28.0232	149		28.0232	225		28.0232	274		28.0232	377		28.0232	446
28.0436	156		28.0436	240		28.0436	285		28.0436	373		28.0436	431
28.0641	160		28.0641	244		28.0641	274		28.0641	374		28.0641	405
28.0846	176		28.0846	202		28.0846	299		28.0846	356		28.0846	402
28.1051	157		28.1051	199		28.1051	277		28.1051	335		28.1051	370
28.1256	158		28.1256	208		28.1256	267		28.1256	317		28.1256	391
28.146	175		28.146	192		28.146	288		28.146	338		28.146	366
28.1665	170		28.1665	185		28.1665	296		28.1665	333		28.1665	359
28.187	170		28.187	199		28.187	271		28.187	333		28.187	398
28.2075	184		28.2075	185		28.2075	285		28.2075	314		28.2075	334
28.228	172		28.228	199		28.228	250		28.228	320		28.228	353
28.2484	146		28.2484	200		28.2484	256		28.2484	325		28.2484	317
28.2689	155		28.2689	202		28.2689	295		28.2689	335		28.2689	326
28.2894	175		28.2894	188		28.2894	278		28.2894	308		28.2894	306
28.3099	141		28.3099	201		28.3099	273		28.3099	312		28.3099	284
28.3304	159		28.3304	184		28.3304	309		28.3304	289		28.3304	340
28.3508	162		28.3508	205		28.3508	265		28.3508	280		28.3508	278
28.3713	165		28.3713	188		28.3713	260		28.3713	300		28.3713	315
28.3918	160		28.3918	170		28.3918	271		28.3918	280		28.3918	273
28.4123	175		28.4123	188		28.4123	235		28.4123	324		28.4123	296
28.4328	157		28.4328	191		28.4328	260		28.4328	300		28.4328	327
28.4532	192		28.4532	189		28.4532	234		28.4532	301		28.4532	313
28.4737	141		28.4737	218		28.4737	246		28.4737	263		28.4737	304
28.4942	161		28.4942	181		28.4942	238		28.4942	294		28.4942	340
28.5147	141		28.5147	195		28.5147	239		28.5147	283		28.5147	274
28.5352	163		28.5352	195		28.5352	259		28.5352	266		28.5352	297
28.5556	179		28.5556	200		28.5556	259		28.5556	278		28.5556	265
28.5761	164		28.5761	220		28.5761	280		28.5761	229		28.5761	318
28.5966	143		28.5966	210		28.5966	231		28.5966	264		28.5966	328
28.6171	164		28.6171	204		28.6171	209		28.6171	274		28.6171	265
28.6376	156		28.6376	198		28.6376	234		28.6376	236		28.6376	293
28.658	161		28.658	207		28.658	225		28.658	216		28.658	289
28.6785	167		28.6785	172		28.6785	241		28.6785	233		28.6785	278
28.699	161		28.699	187		28.699	237		28.699	261		28.699	275
28.7195	167		28.7195	199		28.7195	230		28.7195	278		28.7195	270
28.74	161		28.74	186		28.74	232		28.74	258		28.74	249
28.7605	138		28.7605	184		28.7605	227		28.7605	245		28.7605	237
28.7809	190		28.7809	185		28.7809	215		28.7809	267		28.7809	249
28.8014	182		28.8014	185		28.8014	230		28.8014	234		28.8014	190
28.8219	182		28.8219	177		28.8219	218		28.8219	225		28.8219	182
28.8424	162		28.8424	177		28.8424	245		28.8424	224		28.8424	185
28.8629	173		28.8629	183		28.8629	209		28.8629	205		28.8629	168
28.8833	172		28.8833	187		28.8833	246		28.8833	220		28.8833	181
28.9038	181		28.9038	192		28.9038	240		28.9038	228		28.9038	172
28.9243	169		28.9243	188		28.9243	214		28.9243	269		28.9243	175
28.9448	155		28.9448	181		28.9448	232		28.9448	233		28.9448	187
28.9653	163		28.9653	193		28.9653	210		28.9653	230		28.9653	187
28.9857	184		28.9857	182		28.9857	241		28.9857	225		28.9857	161
29.0062	178		29.0062	216		29.0062	227		29.0062	236		29.0062	166
29.0267	168		29.0267	179		29.0267	223		29.0267	204		29.0267	168
29.0472	157		29.0472	167		29.0472	231		29.0472	216		29.0472	181
29.0677	171		29.0677	187		29.0677	204		29.0677	198		29.0677	211
29.0881	175		29.0881	209		29.0881	233		29.0881	219		29.0881	174
29.1086	173		29.1086	177		29.1086	237		29.1086	230		29.1086	175
29.1291	173		29.1291	160		29.1291	238		29.1291	248		29.1291	170
29.1496	174		29.1496	188		29.1496	181		29.1496	228		29.1496	183
29.1701	173		29.1701	179		29.1701	217		29.1701	216		29.1701	177
29.1906	179		29.1906	165		29.1906	218		29.1906	223		29.1906	167
29.211	175		29.211	202		29.211	219		29.211	265		29.211	177
29.2315	167		29.2315	172		29.2315	215		29.2315	241		29.2315	183
29.252	153		29.252	182		29.252	231		29.252	249		29.252	182
29.2725	149		29.2725	211		29.2725	233		29.2725	256		29.2725	156
29.293	170		29.293	211		29.293	230		29.293	244		29.293	147
29.3134	156		29.3134	200		29.3134	225		29.3134	276		29.3134	194
29.3339	175		29.3339	182		29.3339	218		29.3339	245		29.3339	184
29.3544	184		29.3544	205		29.3544	235		29.3544	305		29.3544	202
29.3749	185		29.3749	189		29.3749	244		29.3749	295		29.3749	184
29.3954	188		29.3954	184		29.3954	203		29.3954	352		29.3954	216
29.4158	175		29.4158	218		29.4158	260		29.4158	388		29.4158	216
29.4363	220		29.4363	189		29.4363	271		29.4363	373		29.4363	266
29.4568	247		29.4568	226		29.4568	263		29.4568	374		29.4568	199
29.4773	238		29.4773	228		29.4773	254		29.4773	370		29.4773	253
29.4978	213		29.4978	245		29.4978	283		29.4978	360		29.4978	222
29.5182	210		29.5182	210		29.5182	229		29.5182	319		29.5182	226
29.5387	187		29.5387	184		29.5387	235		29.5387	302		29.5387	212
29.5592	205		29.5592	205		29.5592	234		29.5592	267		29.5592	207
29.5797	222		29.5797	200		29.5797	246		29.5797	274		29.5797	180
29.6002	187		29.6002	227		29.6002	223		29.6002	273		29.6002	220
29.6207	169		29.6207	228		29.6207	249		29.6207	279		29.6207	210
29.6411	166		29.6411	184		29.6411	249		29.6411	260		29.6411	194
29.6616	179		29.6616	193		29.6616	225		29.6616	275		29.6616	207
29.6821	184		29.6821	182		29.6821	190		29.6821	246		29.6821	212
29.7026	176		29.7026	201		29.7026	216		29.7026	267		29.7026	223
29.7231	196		29.7231	186		29.7231	223		29.7231	275		29.7231	200
29.7435	177		29.7435	185		29.7435	206		29.7435	261		29.7435	227
29.764	175		29.764	187		29.764	212		29.764	248		29.764	190
29.7845	178		29.7845	178		29.7845	244		29.7845	269		29.7845	183
29.805	187		29.805	183		29.805	224		29.805	241		29.805	183
29.8255	177		29.8255	181		29.8255	235		29.8255	253		29.8255	170
29.8459	179		29.8459	182		29.8459	217		29.8459	253		29.8459	163
29.8664	164		29.8664	156		29.8664	221		29.8664	229		29.8664	185
29.8869	189		29.8869	193		29.8869	206		29.8869	262		29.8869	187
29.9074	181		29.9074	189		29.9074	208		29.9074	244		29.9074	182
29.9279	197		29.9279	177		29.9279	224		29.9279	232		29.9279	181
29.9484	186		29.9484	205		29.9484	213		29.9484	258		29.9484	187
29.9688	182		29.9688	193		29.9688	216		29.9688	243		29.9688	196
29.9893	185		29.9893	207		29.9893	219		29.9893	225		29.9893	189
30.0098	178		30.0098	198		30.0098	208		30.0098	233		30.0098	177
30.0303	165		30.0303	190		30.0303	239		30.0303	297		30.0303	204
30.0508	198		30.0508	200		30.0508	251		30.0508	350		30.0508	213
30.0712	181		30.0712	198		30.0712	238		30.0712	399		30.0712	282
30.0917	228		30.0917	220		30.0917	257		30.0917	446		30.0917	338
30.1122	262		30.1122	242		30.1122	345		30.1122	579		30.1122	411
30.1327	369		30.1327	273		30.1327	436		30.1327	622		30.1327	405
30.1532	500		30.1532	334		30.1532	472		30.1532	558		30.1532	343
30.1736	387		30.1736	412		30.1736	475		30.1736	598		30.1736	327
30.1941	362		30.1941	458		30.1941	446		30.1941	684		30.1941	306
30.2146	263		30.2146	352		30.2146	338		30.2146	866		30.2146	316
30.2351	203		30.2351	284		30.2351	313		30.2351	1049		30.2351	405
30.2556	206		30.2556	204		30.2556	304		30.2556	1142		30.2556	441
30.276	185		30.276	209		30.276	283		30.276	1309		30.276	483
30.2965	197		30.2965	187		30.2965	279		30.2965	1360		30.2965	557
30.317	178		30.317	192		30.317	294		30.317	1476		30.317	626
30.3375	199		30.3375	227		30.3375	316		30.3375	1590		30.3375	723
30.358	186		30.358	219		30.358	335		30.358	1513		30.358	747
30.3784	197		30.3784	218		30.3784	361		30.3784	1620		30.3784	854
30.3989	205		30.3989	199		30.3989	381		30.3989	1634		30.3989	1000
30.4194	214		30.4194	203		30.4194	392		30.4194	1743		30.4194	1092
30.4399	167		30.4399	206		30.4399	434		30.4399	1863		30.4399	1141
30.4604	192		30.4604	193		30.4604	382		30.4604	1681		30.4604	1136
30.4809	194		30.4809	180		30.4809	388		30.4809	1576		30.4809	1029
30.5013	220		30.5013	207		30.5013	349		30.5013	1336		30.5013	915
30.5218	200		30.5218	197		30.5218	310		30.5218	1150		30.5218	788
30.5423	189		30.5423	196		30.5423	296		30.5423	937		30.5423	672
30.5628	205		30.5628	198		30.5628	274		30.5628	778		30.5628	532
30.5832	222		30.5832	212		30.5832	297		30.5832	626		30.5832	434
30.6037	222		30.6037	214		30.6037	268		30.6037	503		30.6037	346
30.6242	204		30.6242	224		30.6242	233		30.6242	449		30.6242	307
30.6447	162		30.6447	226		30.6447	282		30.6447	418		30.6447	305
30.6652	202		30.6652	230		30.6652	255		30.6652	410		30.6652	288
30.6857	212		30.6857	217		30.6857	272		30.6857	381		30.6857	260
30.7061	220		30.7061	238		30.7061	287		30.7061	355		30.7061	292
30.7266	245		30.7266	246		30.7266	277		30.7266	454		30.7266	356
30.7471	239		30.7471	301		30.7471	344		30.7471	511		30.7471	412
30.7676	284		30.7676	311		30.7676	339		30.7676	691		30.7676	550
30.7881	323		30.7881	373		30.7881	441		30.7881	932		30.7881	783
30.8085	422		30.8085	445		30.8085	624		30.8085	1451		30.8085	1229
30.829	558		30.829	507		30.829	905		30.829	2122		30.829	1774
30.8495	934		30.8495	684		30.8495	1431		30.8495	3026		30.8495	2208
30.87	1885		30.87	972		30.87	2341		30.87	3333		30.87	2180
30.8905	3503		30.8905	1573		30.8905	3016		30.8905	3264		30.8905	2035
30.9109	4177		30.9109	2532		30.9109	3230		30.9109	2803		30.9109	1813
30.9314	2640		30.9314	3625		30.9314	2937		30.9314	2510		30.9314	1594
30.9519	1929		30.9519	3152		30.9519	2473		30.9519	2148		30.9519	1301
30.9724	2396		30.9724	2065		30.9724	2213		30.9724	1719		30.9724	926
30.9929	2212		30.9929	1968		30.9929	1878		30.9929	1224		30.9929	629
31.0133	1311		31.0133	2020		31.0133	1391		31.0133	776		31.0133	477
31.0338	664		31.0338	1628		31.0338	826		31.0338	553		31.0338	326
31.0543	466		31.0543	847		31.0543	612		31.0543	423		31.0543	280
31.0748	344		31.0748	494		31.0748	443		31.0748	387		31.0748	277
31.0953	283		31.0953	362		31.0953	357		31.0953	326		31.0953	228
31.1157	313		31.1157	294		31.1157	279		31.1157	345		31.1157	240
31.1362	253		31.1362	248		31.1362	310		31.1362	333		31.1362	228
31.1567	257		31.1567	255		31.1567	290		31.1567	308		31.1567	263
31.1772	236		31.1772	222		31.1772	295		31.1772	356		31.1772	245
31.1977	238		31.1977	242		31.1977	275		31.1977	392		31.1977	315
31.2182	273		31.2182	243		31.2182	314		31.2182	396		31.2182	336
31.2386	349		31.2386	250		31.2386	382		31.2386	442		31.2386	360
31.2591	421		31.2591	295		31.2591	446		31.2591	505		31.2591	370
31.2796	553		31.2796	303		31.2796	434		31.2796	416		31.2796	345
31.3001	520		31.3001	363		31.3001	418		31.3001	381		31.3001	275
31.3206	399		31.3206	374		31.3206	428		31.3206	340		31.3206	272
31.341	302		31.341	320		31.341	329		31.341	296		31.341	218
31.3615	270		31.3615	281		31.3615	307		31.3615	311		31.3615	211
31.382	239		31.382	244		31.382	253		31.382	296		31.382	231
31.4025	216		31.4025	223		31.4025	252		31.4025	244		31.4025	190
31.423	212		31.423	224		31.423	240		31.423	273		31.423	206
31.4434	214		31.4434	196		31.4434	226		31.4434	297		31.4434	193
31.4639	230		31.4639	183		31.4639	277		31.4639	265		31.4639	189
31.4844	212		31.4844	223		31.4844	243		31.4844	297		31.4844	210
31.5049	255		31.5049	218		31.5049	226		31.5049	256		31.5049	209
31.5254	247		31.5254	209		31.5254	251		31.5254	287		31.5254	205
31.5459	222		31.5459	231		31.5459	225		31.5459	261		31.5459	202
31.5663	222		31.5663	224		31.5663	244		31.5663	274		31.5663	197
31.5868	211		31.5868	214		31.5868	231		31.5868	284		31.5868	193
31.6073	236		31.6073	215		31.6073	241		31.6073	250		31.6073	201
31.6278	238		31.6278	224		31.6278	225		31.6278	230		31.6278	190
31.6483	226		31.6483	209		31.6483	222		31.6483	254		31.6483	187
31.6687	250		31.6687	202		31.6687	253		31.6687	267		31.6687	208
31.6892	237		31.6892	197		31.6892	235		31.6892	245		31.6892	211
31.7097	308		31.7097	200		31.7097	227		31.7097	273		31.7097	192
31.7302	285		31.7302	218		31.7302	245		31.7302	246		31.7302	179
31.7507	230		31.7507	214		31.7507	246		31.7507	251		31.7507	198
31.7711	228		31.7711	182		31.7711	209		31.7711	271		31.7711	195
31.7916	236		31.7916	223		31.7916	225		31.7916	236		31.7916	198
31.8121	232		31.8121	176		31.8121	219		31.8121	248		31.8121	211
31.8326	235		31.8326	222		31.8326	256		31.8326	277		31.8326	182
31.8531	226		31.8531	183		31.8531	256		31.8531	262		31.8531	206
31.8736	205		31.8736	194		31.8736	232		31.8736	273		31.8736	183
31.894	239		31.894	211		31.894	251		31.894	276		31.894	206
31.9145	219		31.9145	230		31.9145	244		31.9145	270		31.9145	211
31.935	219		31.935	234		31.935	277		31.935	316		31.935	205
31.9555	274		31.9555	208		31.9555	271		31.9555	321		31.9555	238
31.976	246		31.976	196		31.976	280		31.976	333		31.976	247
31.9964	289		31.9964	228		31.9964	275		31.9964	355		31.9964	215
32.0169	336		32.0169	261		32.0169	312		32.0169	333		32.0169	248
32.0374	306		32.0374	258		32.0374	303		32.0374	327		32.0374	234
32.0579	279		32.0579	278		32.0579	296		32.0579	262		32.0579	222
32.0784	206		32.0784	227		32.0784	290		32.0784	240		32.0784	205
32.0988	257		32.0988	254		32.0988	278		32.0988	256		32.0988	205
32.1193	235		32.1193	259		32.1193	270		32.1193	279		32.1193	224
32.1398	216		32.1398	239		32.1398	231		32.1398	273		32.1398	211
32.1603	257		32.1603	217		32.1603	244		32.1603	263		32.1603	227
32.1808	219		32.1808	231		32.1808	246		32.1808	259		32.1808	200
32.2012	216		32.2012	238		32.2012	242		32.2012	257		32.2012	238
32.2217	236		32.2217	220		32.2217	269		32.2217	273		32.2217	204
32.2422	235		32.2422	218		32.2422	250		32.2422	263		32.2422	208
32.2627	233		32.2627	214		32.2627	252		32.2627	257		32.2627	237
32.2832	245		32.2832	199		32.2832	275		32.2832	279		32.2832	232
32.3036	230		32.3036	206		32.3036	267		32.3036	291		32.3036	196
32.3241	255		32.3241	227		32.3241	264		32.3241	240		32.3241	222
32.3446	249		32.3446	247		32.3446	268		32.3446	308		32.3446	197
32.3651	223		32.3651	223		32.3651	256		32.3651	268		32.3651	211
32.3856	233		32.3856	237		32.3856	235		32.3856	296		32.3856	230
32.4061	257		32.4061	218		32.4061	265		32.4061	278		32.4061	269
32.4265	263		32.4265	234		32.4265	254		32.4265	284		32.4265	228
32.447	232		32.447	231		32.447	253		32.447	324		32.447	254
32.4675	249		32.4675	214		32.4675	315		32.4675	316		32.4675	268
32.488	236		32.488	194		32.488	310		32.488	349		32.488	283
32.5085	331		32.5085	232		32.5085	330		32.5085	366		32.5085	316
32.5289	342		32.5289	240		32.5289	338		32.5289	419		32.5289	376
32.5494	299		32.5494	283		32.5494	410		32.5494	482		32.5494	519
32.5699	396		32.5699	309		32.5699	492		32.5699	700		32.5699	710
32.5904	449		32.5904	373		32.5904	601		32.5904	949		32.5904	1070
32.6109	593		32.6109	409		32.6109	830		32.6109	1349		32.6109	1518
32.6313	937		32.6313	501		32.6313	1333		32.6313	1851		32.6313	1786
32.6518	1777		32.6518	697		32.6518	1833		32.6518	2235		32.6518	2028
32.6723	3006		32.6723	1034		32.6723	2306		32.6723	2179		32.6723	1870
32.6928	3442		32.6928	1505		32.6928	2521		32.6928	2078		32.6928	1658
32.7133	2691		32.7133	1873		32.7133	2343		32.7133	1898		32.7133	1489
32.7337	1965		32.7337	1587		32.7337	2125		32.7337	1760		32.7337	1328
32.7542	1957		32.7542	1196		32.7542	1884		32.7542	1453		32.7542	1110
32.7747	2140		32.7747	1057		32.7747	1709		32.7747	1142		32.7747	821
32.7952	1573		32.7952	1109		32.7952	1251		32.7952	880		32.7952	582
32.8157	836		32.8157	830		32.8157	946		32.8157	688		32.8157	440
32.8362	583		32.8362	624		32.8362	721		32.8362	566		32.8362	393
32.8566	480		32.8566	420		32.8566	556		32.8566	435		32.8566	312
32.8771	370		32.8771	370		32.8771	426		32.8771	430		32.8771	322
32.8976	344		32.8976	291		32.8976	358		32.8976	385		32.8976	262
32.9181	314		32.9181	278		32.9181	340		32.9181	362		32.9181	287
32.9385	291		32.9385	254		32.9385	318		32.9385	378		32.9385	284
32.959	283		32.959	281		32.959	290		32.959	337		32.959	257
32.9795	285		32.9795	253		32.9795	300		32.9795	345		32.9795	252
33	286		33	230		33	327		33	351		33	283
33.0205	303		33.0205	284		33.0205	340		33.0205	382		33.0205	304
33.041	292		33.041	277		33.041	328		33.041	331		33.041	264
33.0614	289		33.0614	260		33.0614	304		33.0614	393		33.0614	301
33.0819	277		33.0819	263		33.0819	317		33.0819	382		33.0819	308
33.1024	322		33.1024	292		33.1024	319		33.1024	399		33.1024	273
33.1229	336		33.1229	281		33.1229	353		33.1229	407		33.1229	339
33.1434	280		33.1434	283		33.1434	356		33.1434	504		33.1434	419
33.1638	342		33.1638	333		33.1638	434		33.1638	541		33.1638	423
33.1843	389		33.1843	330		33.1843	449		33.1843	560		33.1843	527
33.2048	446		33.2048	368		33.2048	452		33.2048	652		33.2048	572
33.2253	473		33.2253	420		33.2253	531		33.2253	749		33.2253	645
33.2458	523		33.2458	507		33.2458	611		33.2458	860		33.2458	715
33.2662	591		33.2662	561		33.2662	732		33.2662	1047		33.2662	835
33.2867	687		33.2867	621		33.2867	758		33.2867	1220		33.2867	1062
33.3072	734		33.3072	792		33.3072	855		33.3072	1701		33.3072	1506
33.3277	777		33.3277	917		33.3277	1062		33.3277	2572		33.3277	2358
33.3482	876		33.3482	1091		33.3482	1447		33.3482	4133		33.3482	3878
33.3687	1261		33.3687	1390		33.3687	2394		33.3687	6708		33.3687	5941
33.3891	1987		33.3891	1678		33.3891	3772		33.3891	9896		33.3891	8201
33.4096	3621		33.4096	2464		33.4096	6362		33.4096	12508		33.4096	9177
33.4301	7215		33.4301	3966		33.4301	9384		33.4301	12762		33.4301	8665
33.4506	12103		33.4506	6486		33.4506	11310		33.4506	11194		33.4506	7566
33.471	12730		33.471	10212		33.471	11560		33.471	9733		33.471	6583
33.4915	7931		33.4915	12348		33.4915	10311		33.4915	8726		33.4915	6070
33.512	5995		33.512	9878		33.512	8676		33.512	7660		33.512	4850
33.5325	7044		33.5325	7054		33.5325	7763		33.5325	5758		33.5325	3547
33.553	7333		33.553	6404		33.553	6526		33.553	3836		33.553	2271
33.5735	4476		33.5735	6853		33.5735	5155		33.5735	2470		33.5735	1390
33.5939	2257		33.5939	5296		33.5939	3363		33.5939	1513		33.5939	957
33.6144	1251		33.6144	3018		33.6144	1956		33.6144	1085		33.6144	709
33.6349	891		33.6349	1530		33.6349	1328		33.6349	806		33.6349	620
33.6554	712		33.6554	955		33.6554	888		33.6554	743		33.6554	498
33.6759	579		33.6759	703		33.6759	693		33.6759	602		33.6759	438
33.6963	499		33.6963	567		33.6963	584		33.6963	542		33.6963	441
33.7168	435		33.7168	455		33.7168	518		33.7168	499		33.7168	407
33.7373	439		33.7373	432		33.7373	497		33.7373	466		33.7373	380
33.7578	400		33.7578	358		33.7578	477		33.7578	438		33.7578	393
33.7783	382		33.7783	365		33.7783	453		33.7783	415		33.7783	367
33.7987	353		33.7987	333		33.7987	342		33.7987	434		33.7987	303
33.8192	320		33.8192	336		33.8192	400		33.8192	399		33.8192	315
33.8397	348		33.8397	296		33.8397	345		33.8397	406		33.8397	312
33.8602	357		33.8602	318		33.8602	362		33.8602	413		33.8602	292
33.8807	330		33.8807	290		33.8807	368		33.8807	351		33.8807	294
33.9012	340		33.9012	291		33.9012	382		33.9012	397		33.9012	282
33.9216	293		33.9216	282		33.9216	370		33.9216	381		33.9216	257
33.9421	319		33.9421	273		33.9421	314		33.9421	344		33.9421	279
33.9626	344		33.9626	266		33.9626	307		33.9626	360		33.9626	287
33.9831	303		33.9831	289		33.9831	335		33.9831	346		33.9831	301
34.0035	310		34.0035	260		34.0035	323		34.0035	371		34.0035	294
34.024	334		34.024	272		34.024	337		34.024	384		34.024	269
34.0445	329		34.0445	290		34.0445	328		34.0445	361		34.0445	273
34.065	291		34.065	291		34.065	306		34.065	351		34.065	265
34.0855	331		34.0855	289		34.0855	312		34.0855	354		34.0855	272
34.106	295		34.106	301		34.106	312		34.106	355		34.106	278
34.1264	316		34.1264	259		34.1264	319		34.1264	334		34.1264	283
34.1469	323		34.1469	286		34.1469	319		34.1469	355		34.1469	282
34.1674	300		34.1674	263		34.1674	313		34.1674	325		34.1674	281
34.1879	309		34.1879	261		34.1879	311		34.1879	357		34.1879	272
34.2084	329		34.2084	271		34.2084	332		34.2084	357		34.2084	274
34.2288	333		34.2288	287		34.2288	347		34.2288	354		34.2288	272
34.2493	318		34.2493	295		34.2493	341		34.2493	360		34.2493	306
34.2698	343		34.2698	299		34.2698	344		34.2698	343		34.2698	289
34.2903	326		34.2903	253		34.2903	319		34.2903	334		34.2903	289
34.3108	319		34.3108	307		34.3108	345		34.3108	376		34.3108	317
34.3312	321		34.3312	285		34.3312	303		34.3312	385		34.3312	291
34.3517	310		34.3517	284		34.3517	322		34.3517	380		34.3517	296
34.3722	349		34.3722	315		34.3722	346		34.3722	381		34.3722	322
34.3927	384		34.3927	276		34.3927	400		34.3927	422		34.3927	306
34.4132	368		34.4132	294		34.4132	359		34.4132	383		34.4132	374
34.4337	373		34.4337	310		34.4337	385		34.4337	447		34.4337	337
34.4541	365		34.4541	338		34.4541	411		34.4541	470		34.4541	420
34.4746	390		34.4746	340		34.4746	446		34.4746	561		34.4746	468
34.4951	396		34.4951	364		34.4951	433		34.4951	651		34.4951	531
34.5156	450		34.5156	440		34.5156	518		34.5156	763		34.5156	665
34.5361	505		34.5361	475		34.5361	593		34.5361	879		34.5361	850
34.5565	591		34.5565	490		34.5565	700		34.5565	1142		34.5565	1169
34.577	692		34.577	601		34.577	833		34.577	1699		34.577	1832
34.5975	794		34.5975	712		34.5975	1133		34.5975	2636		34.5975	3008
34.618	1069		34.618	898		34.618	1864		34.618	4164		34.618	4700
34.6385	1643		34.6385	1093		34.6385	3012		34.6385	6438		34.6385	6715
34.6589	2833		34.6589	1595		34.6589	5047		34.6589	9090		34.6589	8174
34.6794	5750		34.6794	2429		34.6794	7703		34.6794	10445		34.6794	8521
34.6999	10756		34.6999	4140		34.6999	9775		34.6999	9883		34.6999	7793
34.7204	14349		34.7204	6420		34.7204	10472		34.7204	8924		34.7204	6993
34.7409	11372		34.7409	8345		34.7409	9605		34.7409	8004		34.7409	6421
34.7614	6807		34.7614	7262		34.7614	8495		34.7614	7085		34.7614	5601
34.7818	6418		34.7818	5261		34.7818	7510		34.7818	6171		34.7818	4479
34.8023	7969		34.8023	4542		34.8023	6570		34.8023	4600		34.8023	3199
34.8228	7232		34.8228	4725		34.8228	5373		34.8228	3279		34.8228	2162
34.8433	3884		34.8433	4370		34.8433	3855		34.8433	2126		34.8433	1427
34.8638	1934		34.8638	2817		34.8638	2494		34.8638	1401		34.8638	954
34.8842	1165		34.8842	1575		34.8842	1589		34.8842	974		34.8842	765
34.9047	865		34.9047	875		34.9047	1048		34.9047	751		34.9047	604
34.9252	606		34.9252	675		34.9252	753		34.9252	634		34.9252	480
34.9457	575		34.9457	526		34.9457	671		34.9457	557		34.9457	429
34.9661	462		34.9661	474		34.9661	572		34.9661	474		34.9661	356
34.9866	419		34.9866	412		34.9866	483		34.9866	499		34.9866	363
35.0071	412		35.0071	368		35.0071	442		35.0071	456		35.0071	356
35.0276	409		35.0276	341		35.0276	422		35.0276	403		35.0276	312
35.0481	407		35.0481	323		35.0481	382		35.0481	400		35.0481	329
35.0686	366		35.0686	315		35.0686	364		35.0686	403		35.0686	316
35.089	339		35.089	337		35.089	398		35.089	435		35.089	297
35.1095	340		35.1095	277		35.1095	363		35.1095	383		35.1095	309
35.13	352		35.13	323		35.13	362		35.13	395		35.13	288
35.1505	327		35.1505	305		35.1505	384		35.1505	365		35.1505	303
35.171	342		35.171	276		35.171	343		35.171	342		35.171	276
35.1914	358		35.1914	303		35.1914	299		35.1914	386		35.1914	283
35.2119	357		35.2119	296		35.2119	350		35.2119	367		35.2119	282
35.2324	321		35.2324	299		35.2324	328		35.2324	339		35.2324	289
35.2529	298		35.2529	308		35.2529	325		35.2529	345		35.2529	296
35.2734	300		35.2734	275		35.2734	329		35.2734	392		35.2734	292
35.2938	323		35.2938	296		35.2938	331		35.2938	378		35.2938	251
35.3143	348		35.3143	309		35.3143	316		35.3143	350		35.3143	299
35.3348	325		35.3348	300		35.3348	316		35.3348	357		35.3348	282
35.3553	319		35.3553	292		35.3553	325		35.3553	372		35.3553	277
35.3758	348		35.3758	258		35.3758	339		35.3758	346		35.3758	272
35.3963	326		35.3963	269		35.3963	301		35.3963	352		35.3963	249
35.4167	294		35.4167	255		35.4167	339		35.4167	350		35.4167	232
35.4372	352		35.4372	269		35.4372	292		35.4372	335		35.4372	260
35.4577	313		35.4577	283		35.4577	291		35.4577	352		35.4577	251
35.4782	318		35.4782	243		35.4782	320		35.4782	345		35.4782	298
35.4987	271		35.4987	258		35.4987	296		35.4987	327		35.4987	259
35.5191	344		35.5191	258		35.5191	294		35.5191	325		35.5191	266
35.5396	286		35.5396	247		35.5396	312		35.5396	344		35.5396	257
35.5601	321		35.5601	244		35.5601	304		35.5601	340		35.5601	278
35.5806	306		35.5806	239		35.5806	267		35.5806	318		35.5806	288
35.6011	307		35.6011	267		35.6011	327		35.6011	341		35.6011	271
35.6215	287		35.6215	239		35.6215	298		35.6215	355		35.6215	269
35.642	296		35.642	240		35.642	326		35.642	324		35.642	243
35.6625	284		35.6625	254		35.6625	291		35.6625	347		35.6625	253
35.683	307		35.683	269		35.683	326		35.683	336		35.683	254
35.7035	301		35.7035	251		35.7035	305		35.7035	329		35.7035	273
35.724	300		35.724	225		35.724	296		35.724	328		35.724	278
35.7444	258		35.7444	226		35.7444	299		35.7444	340		35.7444	265
35.7649	296		35.7649	258		35.7649	314		35.7649	329		35.7649	281
35.7854	271		35.7854	269		35.7854	324		35.7854	348		35.7854	288
35.8059	286		35.8059	240		35.8059	299		35.8059	357		35.8059	262
35.8263	304		35.8263	238		35.8263	309		35.8263	329		35.8263	291
35.8468	278		35.8468	246		35.8468	351		35.8468	311		35.8468	343
35.8673	279		35.8673	287		35.8673	313		35.8673	351		35.8673	304
35.8878	343		35.8878	232		35.8878	343		35.8878	400		35.8878	306
35.9083	336		35.9083	232		35.9083	319		35.9083	369		35.9083	352
35.9288	308		35.9288	293		35.9288	322		35.9288	393		35.9288	339
35.9492	350		35.9492	285		35.9492	361		35.9492	375		35.9492	313
35.9697	342		35.9697	276		35.9697	405		35.9697	414		35.9697	320
35.9902	413		35.9902	271		35.9902	371		35.9902	393		35.9902	282
36.0107	366		36.0107	296		36.0107	329		36.0107	313		36.0107	308
36.0312	338		36.0312	286		36.0312	334		36.0312	319		36.0312	294
36.0516	306		36.0516	269		36.0516	364		36.0516	396		36.0516	323
36.0721	341		36.0721	242		36.0721	312		36.0721	376		36.0721	305
36.0926	302		36.0926	234		36.0926	327		36.0926	398		36.0926	277
36.1131	309		36.1131	250		36.1131	330		36.1131	356		36.1131	298
36.1336	300		36.1336	246		36.1336	314		36.1336	369		36.1336	320
36.154	275		36.154	246		36.154	317		36.154	349		36.154	336
36.1745	290		36.1745	276		36.1745	292		36.1745	393		36.1745	291
36.195	328		36.195	241		36.195	315		36.195	412		36.195	272
36.2155	311		36.2155	272		36.2155	369		36.2155	382		36.2155	315
36.236	374		36.236	286		36.236	350		36.236	366		36.236	286
36.2565	357		36.2565	238		36.2565	316		36.2565	365		36.2565	291
36.2769	331		36.2769	277		36.2769	326		36.2769	358		36.2769	267
36.2974	317		36.2974	270		36.2974	307		36.2974	349		36.2974	305
36.3179	314		36.3179	268		36.3179	270		36.3179	354		36.3179	292
36.3384	301		36.3384	253		36.3384	287		36.3384	339		36.3384	296
36.3588	273		36.3588	285		36.3588	280		36.3588	345		36.3588	286
36.3793	238		36.3793	260		36.3793	303		36.3793	385		36.3793	332
36.3998	292		36.3998	279		36.3998	319		36.3998	386		36.3998	322
36.4203	286		36.4203	269		36.4203	322		36.4203	389		36.4203	361
36.4408	322		36.4408	271		36.4408	275		36.4408	408		36.4408	382
36.4613	311		36.4613	279		36.4613	332		36.4613	377		36.4613	384
36.4817	312		36.4817	271		36.4817	330		36.4817	390		36.4817	372
36.5022	278		36.5022	269		36.5022	308		36.5022	379		36.5022	329
36.5227	317		36.5227	259		36.5227	343		36.5227	429		36.5227	323
36.5432	280		36.5432	261		36.5432	323		36.5432	344		36.5432	331
36.5637	326		36.5637	254		36.5637	332		36.5637	381		36.5637	313
36.5841	329		36.5841	268		36.5841	302		36.5841	371		36.5841	298
36.6046	305		36.6046	293		36.6046	306		36.6046	417		36.6046	303
36.6251	368		36.6251	279		36.6251	331		36.6251	427		36.6251	324
36.6456	306		36.6456	265		36.6456	324		36.6456	449		36.6456	333
36.6661	307		36.6661	281		36.6661	340		36.6661	476		36.6661	384
36.6865	350		36.6865	309		36.6865	414		36.6865	561		36.6865	426
36.707	318		36.707	309		36.707	342		36.707	598		36.707	494
36.7275	374		36.7275	343		36.7275	437		36.7275	741		36.7275	550
36.748	395		36.748	342		36.748	424		36.748	936		36.748	694
36.7685	466		36.7685	381		36.7685	503		36.7685	1204		36.7685	851
36.7889	459		36.7889	412		36.7889	653		36.7889	1513		36.7889	1191
36.8094	533		36.8094	426		36.8094	859		36.8094	1959		36.8094	1509
36.8299	734		36.8299	545		36.8299	1065		36.8299	2616		36.8299	1918
36.8504	889		36.8504	557		36.8504	1340		36.8504	3095		36.8504	2289
36.8709	1267		36.8709	727		36.8709	1856		36.8709	3691		36.8709	2633
36.8914	1832		36.8914	934		36.8914	2406		36.8914	4009		36.8914	2583
36.9118	2848		36.9118	1189		36.9118	2856		36.9118	3973		36.9118	2526
36.9323	4513		36.9323	1738		36.9323	3346		36.9323	3765		36.9323	2328
36.9528	5946		36.9528	2462		36.9528	3415		36.9528	3318		36.9528	2172
36.9733	5255		36.9733	3176		36.9733	3371		36.9733	3041		36.9733	1897
36.9938	3862		36.9938	3589		36.9938	3142		36.9938	2650		36.9938	1635
37.0142	3318		37.0142	3317		37.0142	2826		37.0142	2240		37.0142	1281
37.0347	3593		37.0347	2688		37.0347	2504		37.0347	1750		37.0347	1091
37.0552	3532		37.0552	2271		37.0552	2062		37.0552	1356		37.0552	807
37.0757	2558		37.0757	2284		37.0757	1673		37.0757	1064		37.0757	691
37.0962	1620		37.0962	2031		37.0962	1328		37.0962	793		37.0962	571
37.1166	1137		37.1166	1581		37.1166	1009		37.1166	668		37.1166	418
37.1371	797		37.1371	1053		37.1371	834		37.1371	530		37.1371	394
37.1576	611		37.1576	763		37.1576	633		37.1576	476		37.1576	334
37.1781	493		37.1781	554		37.1781	524		37.1781	468		37.1781	324
37.1986	407		37.1986	461		37.1986	409		37.1986	425		37.1986	283
37.2191	401		37.2191	383		37.2191	442		37.2191	380		37.2191	320
37.2395	365		37.2395	318		37.2395	324		37.2395	356		37.2395	263
37.26	330		37.26	319		37.26	326		37.26	339		37.26	273
37.2805	362		37.2805	299		37.2805	320		37.2805	338		37.2805	279
37.301	363		37.301	320		37.301	282		37.301	306		37.301	249
37.3214	346		37.3214	249		37.3214	288		37.3214	338		37.3214	261
37.3419	317		37.3419	254		37.3419	297		37.3419	320		37.3419	246
37.3624	286		37.3624	257		37.3624	290		37.3624	318		37.3624	252
37.3829	321		37.3829	262		37.3829	283		37.3829	315		37.3829	241
37.4034	289		37.4034	269		37.4034	323		37.4034	318		37.4034	245
37.4239	300		37.4239	252		37.4239	309		37.4239	298		37.4239	230
37.4443	312		37.4443	226		37.4443	262		37.4443	309		37.4443	234
37.4648	306		37.4648	256		37.4648	310		37.4648	318		37.4648	244
37.4853	266		37.4853	236		37.4853	297		37.4853	315		37.4853	234
37.5058	305		37.5058	242		37.5058	272		37.5058	301		37.5058	254
37.5263	314		37.5263	247		37.5263	290		37.5263	306		37.5263	245
37.5467	286		37.5467	222		37.5467	272		37.5467	290		37.5467	243
37.5672	275		37.5672	245		37.5672	259		37.5672	328		37.5672	240
37.5877	328		37.5877	246		37.5877	274		37.5877	292		37.5877	225
37.6082	302		37.6082	217		37.6082	284		37.6082	315		37.6082	223
37.6287	279		37.6287	242		37.6287	270		37.6287	280		37.6287	207
37.6491	285		37.6491	238		37.6491	278		37.6491	303		37.6491	220
37.6696	318		37.6696	262		37.6696	251		37.6696	295		37.6696	210
37.6901	269		37.6901	253		37.6901	246		37.6901	266		37.6901	238
37.7106	287		37.7106	214		37.7106	283		37.7106	266		37.7106	255
37.7311	254		37.7311	244		37.7311	272		37.7311	293		37.7311	252
37.7516	283		37.7516	255		37.7516	264		37.7516	318		37.7516	230
37.772	275		37.772	220		37.772	290		37.772	294		37.772	258
37.7925	289		37.7925	229		37.7925	273		37.7925	293		37.7925	245
37.813	285		37.813	208		37.813	268		37.813	294		37.813	249
37.8335	294		37.8335	231		37.8335	286		37.8335	270		37.8335	249
37.8539	282		37.8539	241		37.8539	260		37.8539	293		37.8539	261
37.8744	280		37.8744	229		37.8744	274		37.8744	275		37.8744	237
37.8949	289		37.8949	230		37.8949	260		37.8949	292		37.8949	234
37.9154	281		37.9154	246		37.9154	317		37.9154	270		37.9154	249
37.9359	290		37.9359	253		37.9359	288		37.9359	294		37.9359	238
37.9564	312		37.9564	271		37.9564	235		37.9564	297		37.9564	223
37.9768	276		37.9768	249		37.9768	260		37.9768	305		37.9768	230
37.9973	315		37.9973	245		37.9973	281		37.9973	289		37.9973	238
38.0178	328		38.0178	242		38.0178	229		38.0178	263		38.0178	228
38.0383	337		38.0383	251		38.0383	270		38.0383	311		38.0383	222
38.0588	345		38.0588	251		38.0588	279		38.0588	302		38.0588	250
38.0792	446		38.0792	268		38.0792	237		38.0792	310		38.0792	235
38.0997	673		38.0997	254		38.0997	283		38.0997	304		38.0997	244
38.1202	1085		38.1202	318		38.1202	255		38.1202	304		38.1202	279
38.1407	1120		38.1407	349		38.1407	281		38.1407	289		38.1407	270
38.1612	758		38.1612	453		38.1612	269		38.1612	321		38.1612	268
38.1816	606		38.1816	378		38.1816	273		38.1816	308		38.1816	291
38.2021	631		38.2021	329		38.2021	305		38.2021	338		38.2021	314
38.2226	691		38.2226	352		38.2226	289		38.2226	337		38.2226	337
38.2431	702		38.2431	358		38.2431	325		38.2431	420		38.2431	409
38.2636	521		38.2636	390		38.2636	340		38.2636	435		38.2636	430
38.2841	421		38.2841	424		38.2841	396		38.2841	414		38.2841	571
38.3045	430		38.3045	451		38.3045	388		38.3045	440		38.3045	561
38.325	374		38.325	450		38.325	380		38.325	405		38.325	529
38.3455	382		38.3455	419		38.3455	424		38.3455	376		38.3455	427
38.366	340		38.366	394		38.366	355		38.366	363		38.366	451
38.3865	332		38.3865	398		38.3865	361		38.3865	377		38.3865	443
38.4069	287		38.4069	391		38.4069	279		38.4069	383		38.4069	400
38.4274	292		38.4274	359		38.4274	316		38.4274	359		38.4274	340
38.4479	287		38.4479	327		38.4479	285		38.4479	342		38.4479	321
38.4684	271		38.4684	259		38.4684	298		38.4684	323		38.4684	282
38.4889	264		38.4889	256		38.4889	293		38.4889	311		38.4889	250
38.5093	258		38.5093	253		38.5093	281		38.5093	343		38.5093	258
38.5298	283		38.5298	266		38.5298	261		38.5298	330		38.5298	261
38.5503	264		38.5503	238		38.5503	241		38.5503	309		38.5503	260
38.5708	273		38.5708	231		38.5708	245		38.5708	298		38.5708	243
38.5913	257		38.5913	239		38.5913	261		38.5913	272		38.5913	260
38.6118	260		38.6118	214		38.6118	270		38.6118	290		38.6118	235
38.6322	269		38.6322	237		38.6322	278		38.6322	294		38.6322	247
38.6527	249		38.6527	261		38.6527	255		38.6527	290		38.6527	262
38.6732	273		38.6732	231		38.6732	282		38.6732	296		38.6732	281
38.6937	269		38.6937	245		38.6937	286		38.6937	305		38.6937	265
38.7141	251		38.7141	228		38.7141	249		38.7141	301		38.7141	246
38.7346	243		38.7346	217		38.7346	258		38.7346	274		38.7346	275
38.7551	257		38.7551	211		38.7551	272		38.7551	291		38.7551	285
38.7756	273		38.7756	224		38.7756	259		38.7756	275		38.7756	281
38.7961	263		38.7961	229		38.7961	248		38.7961	293		38.7961	288
38.8165	249		38.8165	237		38.8165	285		38.8165	300		38.8165	271
38.837	269		38.837	224		38.837	284		38.837	271		38.837	280
38.8575	280		38.8575	241		38.8575	267		38.8575	316		38.8575	301
38.878	281		38.878	229		38.878	264		38.878	316		38.878	302
38.8985	274		38.8985	243		38.8985	260		38.8985	322		38.8985	277
38.919	328		38.919	219		38.919	277		38.919	302		38.919	304
38.9394	318		38.9394	268		38.9394	287		38.9394	334		38.9394	311
38.9599	323		38.9599	269		38.9599	303		38.9599	330		38.9599	274
38.9804	328		38.9804	266		38.9804	293		38.9804	308		38.9804	274
39.0009	303		39.0009	286		39.0009	286		39.0009	327		39.0009	306
39.0214	294		39.0214	252		39.0214	286		39.0214	305		39.0214	270
39.0418	300		39.0418	249		39.0418	275		39.0418	321		39.0418	254
39.0623	279		39.0623	221		39.0623	244		39.0623	312		39.0623	284
39.0828	264		39.0828	212		39.0828	234		39.0828	301		39.0828	283
39.1033	252		39.1033	238		39.1033	262		39.1033	324		39.1033	286
39.1238	264		39.1238	241		39.1238	238		39.1238	300		39.1238	282
39.1442	271		39.1442	198		39.1442	290		39.1442	290		39.1442	283
39.1647	241		39.1647	187		39.1647	256		39.1647	307		39.1647	273
39.1852	238		39.1852	200		39.1852	258		39.1852	296		39.1852	248
39.2057	253		39.2057	220		39.2057	264		39.2057	270		39.2057	280
39.2262	242		39.2262	227		39.2262	245		39.2262	329		39.2262	272
39.2467	241		39.2467	256		39.2467	258		39.2467	340		39.2467	284
39.2671	261		39.2671	210		39.2671	272		39.2671	307		39.2671	267
39.2876	267		39.2876	219		39.2876	265		39.2876	307		39.2876	281
39.3081	325		39.3081	237		39.3081	260		39.3081	314		39.3081	267
39.3286	288		39.3286	228		39.3286	246		39.3286	338		39.3286	254
39.3491	274		39.3491	240		39.3491	257		39.3491	296		39.3491	250
39.3695	281		39.3695	218		39.3695	263		39.3695	312		39.3695	237
39.39	268		39.39	216		39.39	265		39.39	292		39.39	257
39.4105	249		39.4105	215		39.4105	246		39.4105	316		39.4105	249
39.431	257		39.431	219		39.431	235		39.431	319		39.431	281
39.4515	269		39.4515	194		39.4515	278		39.4515	301		39.4515	256
39.4719	250		39.4719	226		39.4719	260		39.4719	307		39.4719	310
39.4924	263		39.4924	211		39.4924	269		39.4924	334		39.4924	272
39.5129	252		39.5129	214		39.5129	240		39.5129	278		39.5129	256
39.5334	247		39.5334	228		39.5334	248		39.5334	318		39.5334	277
39.5539	232		39.5539	210		39.5539	266		39.5539	297		39.5539	285
39.5744	258		39.5744	219		39.5744	259		39.5744	341		39.5744	273
39.5948	241		39.5948	206		39.5948	242		39.5948	319		39.5948	260
39.6153	269		39.6153	222		39.6153	224		39.6153	287		39.6153	291
39.6358	293		39.6358	192		39.6358	280		39.6358	305		39.6358	249
39.6563	273		39.6563	235		39.6563	268		39.6563	334		39.6563	296
39.6767	235		39.6767	228		39.6767	257		39.6767	310		39.6767	290
39.6972	287		39.6972	255		39.6972	291		39.6972	340		39.6972	324
39.7177	313		39.7177	207		39.7177	297		39.7177	355		39.7177	332
39.7382	314		39.7382	250		39.7382	306		39.7382	385		39.7382	368
39.7587	310		39.7587	271		39.7587	324		39.7587	451		39.7587	410
39.7792	347		39.7792	286		39.7792	371		39.7792	483		39.7792	479
39.7996	353		39.7996	324		39.7996	386		39.7996	572		39.7996	598
39.8201	377		39.8201	310		39.8201	435		39.8201	739		39.8201	847
39.8406	406		39.8406	360		39.8406	516		39.8406	1051		39.8406	1178
39.8611	451		39.8611	348		39.8611	684		39.8611	1443		39.8611	1635
39.8816	667		39.8816	424		39.8816	1049		39.8816	1996		39.8816	2154
39.902	915		39.902	525		39.902	1455		39.902	2610		39.902	2471
39.9225	1532		39.9225	679		39.9225	2021		39.9225	2864		39.9225	2461
39.943	2555		39.943	885		39.943	2571		39.943	2819		39.943	2286
39.9635	4230		39.9635	1296		39.9635	2845		39.9635	2479		39.9635	2074
39.984	4759		39.984	1835		39.984	2821		39.984	2286		39.984	1939
40.0044	3303		40.0044	2120		40.0044	2550		40.0044	2179		40.0044	1931
40.0249	2355		40.0249	1759		40.0249	2246		40.0249	2064		40.0249	1637
40.0454	2170		40.0454	1390		40.0454	2091		40.0454	1818		40.0454	1368
40.0659	2517		40.0659	1234		40.0659	2059		40.0659	1526		40.0659	1149
40.0864	2744		40.0864	1254		40.0864	1797		40.0864	1247		40.0864	951
40.1069	1931		40.1069	1338		40.1069	1522		40.1069	1187		40.1069	1028
40.1273	1195		40.1273	1087		40.1273	1156		40.1273	1195		40.1273	1100
40.1478	819		40.1478	831		40.1478	954		40.1478	1423		40.1478	1341
40.1683	658		40.1683	667		40.1683	1003		40.1683	1775		40.1683	1720
40.1888	687		40.1888	629		40.1888	1213		40.1888	2343		40.1888	1842
40.2092	841		40.2092	659		40.2092	1580		40.2092	2483		40.2092	1957
40.2297	1245		40.2297	865		40.2297	2029		40.2297	2590		40.2297	1846
40.2502	2164		40.2502	1113		40.2502	2260		40.2502	2571		40.2502	1801
40.2707	2779		40.2707	1538		40.2707	2292		40.2707	2229		40.2707	1764
40.2912	2441		40.2912	1989		40.2912	2189		40.2912	2219		40.2912	1646
40.3117	1554		40.3117	1980		40.3117	1861		40.3117	2145		40.3117	1574
40.3321	1209		40.3321	1606		40.3321	1688		40.3321	2095		40.3321	1427
40.3526	1411		40.3526	1161		40.3526	1640		40.3526	1902		40.3526	1349
40.3731	1694		40.3731	1177		40.3731	1538		40.3731	1862		40.3731	1280
40.3936	1506		40.3936	1329		40.3936	1433		40.3936	1826		40.3936	1367
40.4141	959		40.4141	1350		40.4141	1124		40.4141	1908		40.4141	1580
40.4345	687		40.4345	1138		40.4345	993		40.4345	1998		40.4345	1921
40.455	536		40.455	1054		40.455	958		40.455	2177		40.455	2414
40.4755	464		40.4755	1223		40.4755	1009		40.4755	2420		40.4755	3159
40.496	413		40.496	1504		40.496	1231		40.496	2418		40.496	3881
40.5165	362		40.5165	1274		40.5165	1283		40.5165	2285		40.5165	3895
40.5369	381		40.5369	853		40.5369	1052		40.5369	2183		40.5369	3164
40.5574	338		40.5574	768		40.5574	887		40.5574	1915		40.5574	2725
40.5779	342		40.5779	785		40.5779	855		40.5779	1748		40.5779	2589
40.5984	303		40.5984	950		40.5984	889		40.5984	1599		40.5984	2607
40.6189	291		40.6189	774		40.6189	831		40.6189	1436		40.6189	2419
40.6394	283		40.6394	519		40.6394	719		40.6394	1195		40.6394	1907
40.6598	304		40.6598	437		40.6598	642		40.6598	1045		40.6598	1313
40.6803	319		40.6803	373		40.6803	471		40.6803	844		40.6803	1034
40.7008	316		40.7008	354		40.7008	478		40.7008	733		40.7008	785
40.7213	288		40.7213	333		40.7213	432		40.7213	624		40.7213	658
40.7418	303		40.7418	304		40.7418	383		40.7418	548		40.7418	596
40.7622	317		40.7622	293		40.7622	359		40.7622	462		40.7622	585
40.7827	279		40.7827	299		40.7827	318		40.7827	440		40.7827	505
40.8032	262		40.8032	272		40.8032	366		40.8032	433		40.8032	439
40.8237	280		40.8237	256		40.8237	299		40.8237	402		40.8237	429
40.8442	242		40.8442	233		40.8442	273		40.8442	383		40.8442	428
40.8646	271		40.8646	234		40.8646	292		40.8646	387		40.8646	418
40.8851	239		40.8851	244		40.8851	315		40.8851	385		40.8851	381
40.9056	253		40.9056	219		40.9056	285		40.9056	359		40.9056	388
40.9261	263		40.9261	227		40.9261	304		40.9261	339		40.9261	337
40.9466	255		40.9466	185		40.9466	308		40.9466	334		40.9466	340
40.967	262		40.967	235		40.967	258		40.967	330		40.967	365
40.9875	261		40.9875	199		40.9875	259		40.9875	305		40.9875	343
41.008	269		41.008	220		41.008	277		41.008	328		41.008	334
41.0285	252		41.0285	217		41.0285	268		41.0285	289		41.0285	276
41.049	247		41.049	230		41.049	275		41.049	302		41.049	305
41.0695	240		41.0695	206		41.0695	246		41.0695	324		41.0695	318
41.0899	262		41.0899	225		41.0899	262		41.0899	308		41.0899	294
41.1104	269		41.1104	242		41.1104	257		41.1104	296		41.1104	246
41.1309	244		41.1309	225		41.1309	251		41.1309	318		41.1309	280
41.1514	252		41.1514	238		41.1514	274		41.1514	259		41.1514	289
41.1718	247		41.1718	209		41.1718	262		41.1718	295		41.1718	286
41.1923	263		41.1923	242		41.1923	252		41.1923	293		41.1923	269
41.2128	250		41.2128	232		41.2128	261		41.2128	292		41.2128	239
41.2333	235		41.2333	207		41.2333	192		41.2333	285		41.2333	268
41.2538	272		41.2538	227		41.2538	257		41.2538	278		41.2538	270
41.2743	237		41.2743	201		41.2743	236		41.2743	281		41.2743	269
41.2947	245		41.2947	209		41.2947	252		41.2947	301		41.2947	262
41.3152	284		41.3152	205		41.3152	269		41.3152	291		41.3152	260
41.3357	246		41.3357	199		41.3357	268		41.3357	318		41.3357	276
41.3562	262		41.3562	228		41.3562	253		41.3562	314		41.3562	235
41.3767	250		41.3767	241		41.3767	246		41.3767	317		41.3767	270
41.3971	275		41.3971	236		41.3971	260		41.3971	294		41.3971	255
41.4176	285		41.4176	265		41.4176	266		41.4176	271		41.4176	282
41.4381	241		41.4381	270		41.4381	258		41.4381	326		41.4381	272
41.4586	276		41.4586	273		41.4586	234		41.4586	328		41.4586	297
41.4791	265		41.4791	258		41.4791	273		41.4791	377		41.4791	267
41.4995	277		41.4995	237		41.4995	287		41.4995	327		41.4995	318
41.52	265		41.52	261		41.52	314		41.52	366		41.52	319
41.5405	298		41.5405	258		41.5405	305		41.5405	366		41.5405	332
41.561	275		41.561	286		41.561	319		41.561	425		41.561	399
41.5815	343		41.5815	291		41.5815	376		41.5815	438		41.5815	390
41.602	411		41.602	286		41.602	393		41.602	549		41.602	404
41.6224	516		41.6224	382		41.6224	427		41.6224	559		41.6224	408
41.6429	624		41.6429	421		41.6429	446		41.6429	503		41.6429	401
41.6634	638		41.6634	446		41.6634	459		41.6634	493		41.6634	387
41.6839	545		41.6839	437		41.6839	457		41.6839	510		41.6839	321
41.7043	464		41.7043	361		41.7043	451		41.7043	500		41.7043	326
41.7248	481		41.7248	362		41.7248	389		41.7248	517		41.7248	340
41.7453	519		41.7453	342		41.7453	418		41.7453	496		41.7453	317
41.7658	500		41.7658	338		41.7658	384		41.7658	429		41.7658	310
41.7863	423		41.7863	330		41.7863	357		41.7863	397		41.7863	291
41.8068	345		41.8068	321		41.8068	327		41.8068	360		41.8068	298
41.8272	329		41.8272	285		41.8272	316		41.8272	330		41.8272	247
41.8477	266		41.8477	256		41.8477	291		41.8477	302		41.8477	283
41.8682	268		41.8682	275		41.8682	296		41.8682	354		41.8682	255
41.8887	247		41.8887	238		41.8887	244		41.8887	293		41.8887	245
41.9092	266		41.9092	244		41.9092	281		41.9092	313		41.9092	257
41.9296	251		41.9296	255		41.9296	282		41.9296	317		41.9296	206
41.9501	236		41.9501	219		41.9501	281		41.9501	318		41.9501	259
41.9706	263		41.9706	226		41.9706	283		41.9706	300		41.9706	243
41.9911	275		41.9911	222		41.9911	252		41.9911	297		41.9911	213
42.0116	265		42.0116	275		42.0116	279		42.0116	257		42.0116	241
42.032	282		42.032	244		42.032	273		42.032	290		42.032	242
42.0525	242		42.0525	230		42.0525	252		42.0525	336		42.0525	267
42.073	286		42.073	242		42.073	272		42.073	291		42.073	247
42.0935	258		42.0935	224		42.0935	267		42.0935	264		42.0935	245
42.114	247		42.114	237		42.114	251		42.114	297		42.114	260
42.1345	251		42.1345	261		42.1345	279		42.1345	263		42.1345	230
42.1549	263		42.1549	226		42.1549	278		42.1549	320		42.1549	281
42.1754	277		42.1754	237		42.1754	240		42.1754	284		42.1754	272
42.1959	246		42.1959	249		42.1959	253		42.1959	307		42.1959	217
42.2164	261		42.2164	221		42.2164	251		42.2164	331		42.2164	271
42.2369	236		42.2369	257		42.2369	241		42.2369	336		42.2369	257
42.2573	245		42.2573	230		42.2573	277		42.2573	340		42.2573	289
42.2778	277		42.2778	245		42.2778	284		42.2778	368		42.2778	307
42.2983	247		42.2983	260		42.2983	283		42.2983	377		42.2983	315
42.3188	263		42.3188	273		42.3188	294		42.3188	379		42.3188	356
42.3393	263		42.3393	300		42.3393	296		42.3393	459		42.3393	389
42.3597	290		42.3597	308		42.3597	365		42.3597	510		42.3597	449
42.3802	298		42.3802	300		42.3802	396		42.3802	565		42.3802	508
42.4007	303		42.4007	326		42.4007	412		42.4007	705		42.4007	658
42.4212	362		42.4212	353		42.4212	501		42.4212	896		42.4212	834
42.4417	340		42.4417	382		42.4417	612		42.4417	1223		42.4417	1100
42.4621	384		42.4621	461		42.4621	674		42.4621	1645		42.4621	1472
42.4826	405		42.4826	510		42.4826	902		42.4826	2073		42.4826	1918
42.5031	510		42.5031	594		42.5031	1313		42.5031	2702		42.5031	2460
42.5236	651		42.5236	728		42.5236	1766		42.5236	3189		42.5236	2653
42.5441	968		42.5441	885		42.5441	2476		42.5441	3543		42.5441	2453
42.5645	1525		42.5645	1237		42.5645	3056		42.5645	3578		42.5645	2474
42.585	2333		42.585	1860		42.585	3600		42.585	3229		42.585	2298
42.6055	3195		42.6055	2699		42.6055	3722		42.6055	3049		42.6055	2072
42.626	3043		42.626	3674		42.626	3693		42.626	2741		42.626	2001
42.6465	2070		42.6465	4338		42.6465	3320		42.6465	2521		42.6465	1741
42.6669	1552		42.6669	3613		42.6669	2945		42.6669	2193		42.6669	1432
42.6874	1549		42.6874	2547		42.6874	2594		42.6874	1888		42.6874	1210
42.7079	1816		42.7079	2103		42.7079	2460		42.7079	1552		42.7079	920
42.7284	1938		42.7284	2193		42.7284	2143		42.7284	1220		42.7284	752
42.7489	1372		42.7489	2401		42.7489	1681		42.7489	867		42.7489	558
42.7694	922		42.7694	2198		42.7694	1266		42.7694	685		42.7694	456
42.7898	627		42.7898	1471		42.7898	997		42.7898	568		42.7898	396
42.8103	513		42.8103	897		42.8103	755		42.8103	501		42.8103	353
42.8308	430		42.8308	647		42.8308	556		42.8308	396		42.8308	345
42.8513	391		42.8513	433		42.8513	479		42.8513	413		42.8513	339
42.8718	340		42.8718	394		42.8718	411		42.8718	351		42.8718	334
42.8922	336		42.8922	369		42.8922	423		42.8922	383		42.8922	302
42.9127	338		42.9127	319		42.9127	349		42.9127	381		42.9127	317
42.9332	308		42.9332	262		42.9332	348		42.9332	339		42.9332	321
42.9537	298		42.9537	290		42.9537	324		42.9537	411		42.9537	310
42.9742	339		42.9742	292		42.9742	304		42.9742	392		42.9742	345
42.9947	294		42.9947	306		42.9947	354		42.9947	431		42.9947	329
43.0151	303		43.0151	318		43.0151	349		43.0151	454		43.0151	318
43.0356	309		43.0356	304		43.0356	350		43.0356	492		43.0356	377
43.0561	334		43.0561	308		43.0561	371		43.0561	530		43.0561	405
43.0766	338		43.0766	287		43.0766	322		43.0766	598		43.0766	514
43.0971	331		43.0971	333		43.0971	349		43.0971	656		43.0971	583
43.1175	351		43.1175	369		43.1175	418		43.1175	794		43.1175	661
43.138	371		43.138	398		43.138	501		43.138	951		43.138	848
43.1585	404		43.1585	390		43.1585	554		43.1585	1124		43.1585	1042
43.179	500		43.179	507		43.179	644		43.179	1427		43.179	1285
43.1995	599		43.1995	563		43.1995	850		43.1995	1611		43.1995	1585
43.2199	729		43.2199	657		43.2199	1095		43.2199	1977		43.2199	1882
43.2404	1137		43.2404	842		43.2404	1479		43.2404	2193		43.2404	2013
43.2609	1638		43.2609	1079		43.2609	1741		43.2609	2471		43.2609	2083
43.2814	2436		43.2814	1575		43.2814	2013		43.2814	2414		43.2814	1975
43.3019	3357		43.3019	2225		43.3019	2165		43.3019	2457		43.3019	1902
43.3223	3523		43.3223	2821		43.3223	2100		43.3223	2441		43.3223	1836
43.3428	2763		43.3428	2867		43.3428	2097		43.3428	2313		43.3428	1798
43.3633	2093		43.3633	2258		43.3633	2001		43.3633	2215		43.3633	1692
43.3838	1913		43.3838	1698		43.3838	1895		43.3838	2045		43.3838	1669
43.4043	2046		43.4043	1589		43.4043	1694		43.4043	1903		43.4043	1526
43.4247	2178		43.4247	1790		43.4247	1539		43.4247	1674		43.4247	1255
43.4452	1805		43.4452	1893		43.4452	1356		43.4452	1481		43.4452	1081
43.4657	1356		43.4657	1482		43.4657	1137		43.4657	1336		43.4657	926
43.4862	957		43.4862	1023		43.4862	989		43.4862	1191		43.4862	866
43.5067	718		43.5067	791		43.5067	800		43.5067	1088		43.5067	855
43.5271	572		43.5271	562		43.5271	689		43.5271	1046		43.5271	848
43.5476	456		43.5476	539		43.5476	584		43.5476	1035		43.5476	818
43.5681	462		43.5681	437		43.5681	604		43.5681	1119		43.5681	878
43.5886	436		43.5886	414		43.5886	668		43.5886	1151		43.5886	979
43.6091	493		43.6091	396		43.6091	659		43.6091	1252		43.6091	1027
43.6296	507		43.6296	425		43.6296	848		43.6296	1317		43.6296	1141
43.65	661		43.65	495		43.65	997		43.65	1422		43.65	1195
43.6705	977		43.6705	639		43.6705	1098		43.6705	1500		43.6705	1072
43.691	1353		43.691	731		43.691	1193		43.691	1445		43.691	991
43.7115	1818		43.7115	835		43.7115	1289		43.7115	1307		43.7115	914
43.732	1494		43.732	897		43.732	1095		43.732	1197		43.732	918
43.7524	930		43.7524	739		43.7524	989		43.7524	1095		43.7524	876
43.7729	806		43.7729	717		43.7729	937		43.7729	1071		43.7729	809
43.7934	812		43.7934	638		43.7934	834		43.7934	974		43.7934	713
43.8139	1031		43.8139	552		43.8139	786		43.8139	893		43.8139	586
43.8344	980		43.8344	561		43.8344	713		43.8344	748		43.8344	551
43.8548	720		43.8548	517		43.8548	659		43.8548	665		43.8548	476
43.8753	514		43.8753	442		43.8753	503		43.8753	561		43.8753	459
43.8958	380		43.8958	355		43.8958	432		43.8958	495		43.8958	397
43.9163	324		43.9163	327		43.9163	389		43.9163	440		43.9163	383
43.9368	287		43.9368	263		43.9368	300		43.9368	432		43.9368	335
43.9573	294		43.9573	241		43.9573	262		43.9573	354		43.9573	322
43.9777	251		43.9777	198		43.9777	258		43.9777	348		43.9777	296
43.9982	283		43.9982	233		43.9982	257		43.9982	346		43.9982	308
44.0187	261		44.0187	215		44.0187	253		44.0187	321		44.0187	257
44.0392	255		44.0392	215		44.0392	262		44.0392	301		44.0392	270
44.0596	245		44.0596	220		44.0596	257		44.0596	299		44.0596	274
44.0801	238		44.0801	196		44.0801	249		44.0801	287		44.0801	291
44.1006	263		44.1006	231		44.1006	265		44.1006	318		44.1006	253
44.1211	277		44.1211	211		44.1211	267		44.1211	298		44.1211	240
44.1416	246		44.1416	202		44.1416	212		44.1416	286		44.1416	256
44.1621	267		44.1621	199		44.1621	237		44.1621	272		44.1621	223
44.1825	284		44.1825	215		44.1825	250		44.1825	294		44.1825	218
44.203	313		44.203	219		44.203	253		44.203	275		44.203	245
44.2235	282		44.2235	193		44.2235	254		44.2235	285		44.2235	247
44.244	332		44.244	211		44.244	252		44.244	275		44.244	223
44.2645	386		44.2645	218		44.2645	275		44.2645	263		44.2645	224
44.2849	433		44.2849	242		44.2849	242		44.2849	300		44.2849	236
44.3054	586		44.3054	249		44.3054	259		44.3054	250		44.3054	229
44.3259	619		44.3259	241		44.3259	228		44.3259	249		44.3259	242
44.3464	485		44.3464	249		44.3464	213		44.3464	263		44.3464	228
44.3669	369		44.3669	260		44.3669	234		44.3669	259		44.3669	244
44.3873	385		44.3873	243		44.3873	233		44.3873	263		44.3873	233
44.4078	401		44.4078	253		44.4078	225		44.4078	273		44.4078	259
44.4283	395		44.4283	240		44.4283	244		44.4283	248		44.4283	234
44.4488	422		44.4488	223		44.4488	242		44.4488	249		44.4488	249
44.4693	364		44.4693	226		44.4693	239		44.4693	261		44.4693	257
44.4898	280		44.4898	232		44.4898	249		44.4898	266		44.4898	244
44.5102	261		44.5102	217		44.5102	203		44.5102	287		44.5102	230
44.5307	291		44.5307	224		44.5307	246		44.5307	292		44.5307	237
44.5512	237		44.5512	211		44.5512	229		44.5512	311		44.5512	226
44.5717	261		44.5717	211		44.5717	235		44.5717	270		44.5717	243
44.5921	254		44.5921	208		44.5921	221		44.5921	280		44.5921	258
44.6126	263		44.6126	231		44.6126	249		44.6126	285		44.6126	278
44.6331	261		44.6331	224		44.6331	209		44.6331	293		44.6331	297
44.6536	273		44.6536	253		44.6536	263		44.6536	335		44.6536	296
44.6741	247		44.6741	233		44.6741	265		44.6741	338		44.6741	313
44.6946	259		44.6946	254		44.6946	226		44.6946	357		44.6946	345
44.715	265		44.715	229		44.715	265		44.715	342		44.715	312
44.7355	272		44.7355	292		44.7355	294		44.7355	407		44.7355	379
44.756	309		44.756	286		44.756	316		44.756	476		44.756	389
44.7765	317		44.7765	264		44.7765	292		44.7765	527		44.7765	459
44.797	301		44.797	299		44.797	351		44.797	688		44.797	605
44.8174	361		44.8174	344		44.8174	429		44.8174	813		44.8174	831
44.8379	387		44.8379	360		44.8379	528		44.8379	1187		44.8379	1030
44.8584	470		44.8584	348		44.8584	652		44.8584	1458		44.8584	1351
44.8789	558		44.8789	407		44.8789	820		44.8789	1769		44.8789	1580
44.8994	718		44.8994	559		44.8994	1174		44.8994	1995		44.8994	1665
44.9198	1072		44.9198	664		44.9198	1576		44.9198	2108		44.9198	1618
44.9403	1724		44.9403	879		44.9403	1874		44.9403	1977		44.9403	1431
44.9608	2881		44.9608	1186		44.9608	2095		44.9608	1810		44.9608	1434
44.9813	3721		44.9813	1787		44.9813	1951		44.9813	1687		44.9813	1308
45.0018	3068		45.0018	2193		45.0018	1836		45.0018	1605		45.0018	1244
45.0222	2026		45.0222	2190		45.0222	1643		45.0222	1422		45.0222	1128
45.0427	1638		45.0427	1657		45.0427	1594		45.0427	1279		45.0427	997
45.0632	1530		45.0632	1308		45.0632	1573		45.0632	1201		45.0632	881
45.0837	1960		45.0837	1075		45.0837	1440		45.0837	1048		45.0837	822
45.1042	2228		45.1042	1265		45.1042	1269		45.1042	937		45.1042	691
45.1247	1636		45.1247	1350		45.1247	1090		45.1247	846		45.1247	740
45.1451	1063		45.1451	1268		45.1451	942		45.1451	876		45.1451	801
45.1656	832		45.1656	980		45.1656	841		45.1656	886		45.1656	837
45.1861	698		45.1861	686		45.1861	979		45.1861	1034		45.1861	1021
45.2066	726		45.2066	713		45.2066	998		45.2066	1100		45.2066	1039
45.2271	998		45.2271	821		45.2271	1089		45.2271	1216		45.2271	1022
45.2475	1380		45.2475	875		45.2475	1174		45.2475	1246		45.2475	988
45.268	1554		45.268	1091		45.268	1212		45.268	1149		45.268	903
45.2885	1487		45.2885	1064		45.2885	1177		45.2885	1107		45.2885	845
45.309	1224		45.309	995		45.309	1157		45.309	1021		45.309	890
45.3295	1072		45.3295	889		45.3295	1097		45.3295	931		45.3295	749
45.3499	1038		45.3499	785		45.3499	999		45.3499	907		45.3499	714
45.3704	1038		45.3704	776		45.3704	895		45.3704	771		45.3704	596
45.3909	993		45.3909	743		45.3909	832		45.3909	744		45.3909	508
45.4114	884		45.4114	672		45.4114	716		45.4114	629		45.4114	443
45.4319	696		45.4319	567		45.4319	630		45.4319	569		45.4319	382
45.4524	566		45.4524	508		45.4524	592		45.4524	440		45.4524	324
45.4728	461		45.4728	388		45.4728	451		45.4728	399		45.4728	311
45.4933	351		45.4933	343		45.4933	366		45.4933	381		45.4933	249
45.5138	298		45.5138	296		45.5138	344		45.5138	311		45.5138	251
45.5343	269		45.5343	266		45.5343	285		45.5343	293		45.5343	220
45.5547	259		45.5547	255		45.5547	283		45.5547	306		45.5547	225
45.5752	266		45.5752	236		45.5752	253		45.5752	280		45.5752	202
45.5957	262		45.5957	217		45.5957	256		45.5957	281		45.5957	215
45.6162	254		45.6162	208		45.6162	270		45.6162	280		45.6162	232
45.6367	223		45.6367	217		45.6367	217		45.6367	260		45.6367	197
45.6572	245		45.6572	199		45.6572	201		45.6572	241		45.6572	209
45.6776	230		45.6776	236		45.6776	229		45.6776	275		45.6776	192
45.6981	221		45.6981	185		45.6981	229		45.6981	239		45.6981	233
45.7186	199		45.7186	175		45.7186	217		45.7186	224		45.7186	197
45.7391	213		45.7391	195		45.7391	226		45.7391	233		45.7391	222
45.7596	215		45.7596	185		45.7596	210		45.7596	244		45.7596	208
45.78	224		45.78	189		45.78	211		45.78	237		45.78	194
45.8005	238		45.8005	189		45.8005	215		45.8005	244		45.8005	187
45.821	211		45.821	174		45.821	195		45.821	260		45.821	199
45.8415	227		45.8415	183		45.8415	199		45.8415	227		45.8415	207
45.862	209		45.862	161		45.862	212		45.862	237		45.862	221
45.8824	207		45.8824	194		45.8824	208		45.8824	255		45.8824	206
45.9029	191		45.9029	182		45.9029	196		45.9029	273		45.9029	203
45.9234	232		45.9234	189		45.9234	221		45.9234	254		45.9234	217
45.9439	210		45.9439	200		45.9439	216		45.9439	218		45.9439	193
45.9644	233		45.9644	199		45.9644	204		45.9644	239		45.9644	216
45.9849	199		45.9849	169		45.9849	201		45.9849	249		45.9849	187
46.0053	205		46.0053	179		46.0053	203		46.0053	243		46.0053	203
46.0258	220		46.0258	181		46.0258	203		46.0258	233		46.0258	211
46.0463	206		46.0463	185		46.0463	238		46.0463	227		46.0463	209
46.0668	212		46.0668	167		46.0668	208		46.0668	238		46.0668	240
46.0873	208		46.0873	184		46.0873	195		46.0873	217		46.0873	205
46.1077	216		46.1077	169		46.1077	204		46.1077	248		46.1077	226
46.1282	206		46.1282	164		46.1282	204		46.1282	211		46.1282	214
46.1487	227		46.1487	183		46.1487	258		46.1487	260		46.1487	203
46.1692	219		46.1692	162		46.1692	220		46.1692	229		46.1692	224
46.1897	210		46.1897	156		46.1897	219		46.1897	241		46.1897	203
46.2101	225		46.2101	187		46.2101	225		46.2101	210		46.2101	179
46.2306	205		46.2306	194		46.2306	211		46.2306	254		46.2306	205
46.2511	213		46.2511	202		46.2511	207		46.2511	246		46.2511	227
46.2716	259		46.2716	176		46.2716	217		46.2716	246		46.2716	183
46.2921	217		46.2921	185		46.2921	205		46.2921	283		46.2921	174
46.3125	240		46.3125	190		46.3125	197		46.3125	269		46.3125	207
46.333	202		46.333	206		46.333	212		46.333	262		46.333	204
46.3535	231		46.3535	204		46.3535	217		46.3535	279		46.3535	195
46.374	194		46.374	155		46.374	228		46.374	288		46.374	201
46.3945	231		46.3945	190		46.3945	219		46.3945	285		46.3945	237
46.4149	212		46.4149	178		46.4149	240		46.4149	320		46.4149	239
46.4354	222		46.4354	204		46.4354	223		46.4354	332		46.4354	244
46.4559	221		46.4559	171		46.4559	238		46.4559	355		46.4559	256
46.4764	223		46.4764	223		46.4764	248		46.4764	381		46.4764	267
46.4969	208		46.4969	220		46.4969	244		46.4969	470		46.4969	340
46.5174	263		46.5174	227		46.5174	296		46.5174	507		46.5174	341
46.5378	220		46.5378	241		46.5378	311		46.5378	540		46.5378	365
46.5583	251		46.5583	220		46.5583	332		46.5583	664		46.5583	424
46.5788	280		46.5788	243		46.5788	388		46.5788	746		46.5788	483
46.5993	241		46.5993	274		46.5993	408		46.5993	834		46.5993	549
46.6198	318		46.6198	286		46.6198	482		46.6198	879		46.6198	575
46.6402	337		46.6402	308		46.6402	556		46.6402	924		46.6402	605
46.6607	401		46.6607	359		46.6607	613		46.6607	929		46.6607	628
46.6812	470		46.6812	418		46.6812	692		46.6812	928		46.6812	550
46.7017	593		46.7017	502		46.7017	753		46.7017	917		46.7017	554
46.7222	790		46.7222	619		46.7222	752		46.7222	860		46.7222	517
46.7426	959		46.7426	745		46.7426	758		46.7426	810		46.7426	481
46.7631	848		46.7631	936		46.7631	771		46.7631	761		46.7631	473
46.7836	762		46.7836	998		46.7836	711		46.7836	677		46.7836	444
46.8041	584		46.8041	903		46.8041	635		46.8041	675		46.8041	370
46.8246	565		46.8246	749		46.8246	615		46.8246	577		46.8246	409
46.8451	582		46.8451	690		46.8451	593		46.8451	574		46.8451	342
46.8655	654		46.8655	670		46.8655	567		46.8655	504		46.8655	350
46.886	550		46.886	677		46.886	490		46.886	473		46.886	332
46.9065	455		46.9065	630		46.9065	454		46.9065	472		46.9065	307
46.927	359		46.927	587		46.927	370		46.927	455		46.927	356
46.9475	318		46.9475	422		46.9475	336		46.9475	465		46.9475	338
46.9679	275		46.9679	377		46.9679	322		46.9679	476		46.9679	368
46.9884	265		46.9884	329		46.9884	354		46.9884	522		46.9884	449
47.0089	245		47.0089	301		47.0089	290		47.0089	522		47.0089	470
47.0294	237		47.0294	292		47.0294	271		47.0294	617		47.0294	500
47.0499	243		47.0499	310		47.0499	315		47.0499	645		47.0499	659
47.0703	238		47.0703	320		47.0703	343		47.0703	766		47.0703	819
47.0908	197		47.0908	377		47.0908	385		47.0908	888		47.0908	937
47.1113	206		47.1113	373		47.1113	408		47.1113	775		47.1113	1034
47.1318	195		47.1318	296		47.1318	400		47.1318	741		47.1318	915
47.1523	201		47.1523	282		47.1523	310		47.1523	652		47.1523	774
47.1727	208		47.1727	255		47.1727	303		47.1727	639		47.1727	681
47.1932	197		47.1932	253		47.1932	295		47.1932	597		47.1932	654
47.2137	196		47.2137	308		47.2137	312		47.2137	577		47.2137	676
47.2342	213		47.2342	285		47.2342	299		47.2342	520		47.2342	663
47.2547	210		47.2547	263		47.2547	280		47.2547	494		47.2547	601
47.2751	203		47.2751	183		47.2751	264		47.2751	408		47.2751	442
47.2956	202		47.2956	175		47.2956	261		47.2956	344		47.2956	395
47.3161	219		47.3161	217		47.3161	211		47.3161	353		47.3161	299
47.3366	195		47.3366	155		47.3366	220		47.3366	289		47.3366	282
47.3571	216		47.3571	186		47.3571	202		47.3571	232		47.3571	252
47.3775	168		47.3775	158		47.3775	206		47.3775	265		47.3775	240
47.398	210		47.398	173		47.398	197		47.398	254		47.398	225
47.4185	209		47.4185	189		47.4185	199		47.4185	270		47.4185	228
47.439	185		47.439	171		47.439	219		47.439	267		47.439	216
47.4595	210		47.4595	160		47.4595	196		47.4595	252		47.4595	192
47.48	178		47.48	175		47.48	196		47.48	245		47.48	196
47.5004	194		47.5004	175		47.5004	205		47.5004	250		47.5004	220
47.5209	176		47.5209	178		47.5209	193		47.5209	230		47.5209	215
47.5414	196		47.5414	199		47.5414	177		47.5414	255		47.5414	208
47.5619	180		47.5619	182		47.5619	205		47.5619	240		47.5619	211
47.5824	196		47.5824	159		47.5824	200		47.5824	239		47.5824	226
47.6028	200		47.6028	163		47.6028	183		47.6028	273		47.6028	234
47.6233	190		47.6233	152		47.6233	180		47.6233	237		47.6233	207
47.6438	196		47.6438	186		47.6438	208		47.6438	201		47.6438	204
47.6643	211		47.6643	173		47.6643	171		47.6643	240		47.6643	182
47.6848	211		47.6848	143		47.6848	188		47.6848	232		47.6848	210
47.7052	193		47.7052	190		47.7052	190		47.7052	256		47.7052	210
47.7257	200		47.7257	179		47.7257	171		47.7257	259		47.7257	192
47.7462	191		47.7462	170		47.7462	189		47.7462	220		47.7462	210
47.7667	181		47.7667	171		47.7667	200		47.7667	223		47.7667	191
47.7872	195		47.7872	179		47.7872	190		47.7872	222		47.7872	202
47.8077	203		47.8077	186		47.8077	202		47.8077	231		47.8077	210
47.8281	215		47.8281	189		47.8281	174		47.8281	218		47.8281	174
47.8486	228		47.8486	187		47.8486	215		47.8486	225		47.8486	230
47.8691	223		47.8691	163		47.8691	184		47.8691	246		47.8691	229
47.8896	215		47.8896	181		47.8896	210		47.8896	240		47.8896	207
47.91	209		47.91	183		47.91	222		47.91	280		47.91	228
47.9305	194		47.9305	209		47.9305	220		47.9305	256		47.9305	273
47.951	207		47.951	181		47.951	232		47.951	317		47.951	242
47.9715	234		47.9715	228		47.9715	273		47.9715	314		47.9715	273
47.992	259		47.992	242		47.992	314		47.992	315		47.992	264
48.0125	319		48.0125	278		48.0125	309		48.0125	334		48.0125	283
48.0329	377		48.0329	326		48.0329	283		48.0329	318		48.0329	297
48.0534	359		48.0534	398		48.0534	284		48.0534	358		48.0534	293
48.0739	311		48.0739	402		48.0739	271		48.0739	357		48.0739	295
48.0944	294		48.0944	290		48.0944	325		48.0944	434		48.0944	335
48.1149	249		48.1149	248		48.1149	286		48.1149	458		48.1149	357
48.1353	284		48.1353	276		48.1353	321		48.1353	486		48.1353	430
48.1558	328		48.1558	273		48.1558	309		48.1558	595		48.1558	481
48.1763	330		48.1763	344		48.1763	364		48.1763	687		48.1763	606
48.1968	293		48.1968	342		48.1968	377		48.1968	890		48.1968	772
48.2173	326		48.2173	344		48.2173	472		48.2173	1029		48.2173	834
48.2377	342		48.2377	342		48.2377	604		48.2377	1187		48.2377	951
48.2582	391		48.2582	380		48.2582	769		48.2582	1373		48.2582	940
48.2787	559		48.2787	447		48.2787	940		48.2787	1327		48.2787	891
48.2992	800		48.2992	548		48.2992	1044		48.2992	1297		48.2992	839
48.3197	1224		48.3197	740		48.3197	1124		48.3197	1388		48.3197	902
48.3402	1506		48.3402	876		48.3402	1131		48.3402	1322		48.3402	893
48.3606	1451		48.3606	1103		48.3606	1055		48.3606	1333		48.3606	968
48.3811	947		48.3811	1160		48.3811	992		48.3811	1280		48.3811	967
48.4016	789		48.4016	972		48.4016	979		48.4016	1384		48.4016	1011
48.4221	703		48.4221	736		48.4221	1020		48.4221	1384		48.4221	966
48.4425	839		48.4425	712		48.4425	1064		48.4425	1332		48.4425	1013
48.463	1016		48.463	687		48.463	1086		48.463	1272		48.463	970
48.4835	1047		48.4835	815		48.4835	1085		48.4835	1329		48.4835	963
48.504	818		48.504	858		48.504	1033		48.504	1235		48.504	977
48.5245	827		48.5245	862		48.5245	1057		48.5245	1215		48.5245	907
48.545	887		48.545	796		48.545	1070		48.545	1185		48.545	814
48.5654	1031		48.5654	798		48.5654	960		48.5654	1054		48.5654	795
48.5859	1263		48.5859	937		48.5859	873		48.5859	1016		48.5859	711
48.6064	1101		48.6064	1059		48.6064	934		48.6064	937		48.6064	721
48.6269	850		48.6269	1115		48.6269	870		48.6269	790		48.6269	589
48.6474	654		48.6474	937		48.6474	808		48.6474	745		48.6474	525
48.6678	644		48.6678	807		48.6678	710		48.6678	682		48.6678	452
48.6883	731		48.6883	669		48.6883	671		48.6883	575		48.6883	423
48.7088	810		48.7088	672		48.7088	611		48.7088	434		48.7088	367
48.7293	742		48.7293	667		48.7293	508		48.7293	447		48.7293	306
48.7498	553		48.7498	702		48.7498	433		48.7498	404		48.7498	276
48.7702	424		48.7702	617		48.7702	368		48.7702	343		48.7702	256
48.7907	363		48.7907	499		48.7907	349		48.7907	315		48.7907	222
48.8112	301		48.8112	381		48.8112	323		48.8112	262		48.8112	227
48.8317	274		48.8317	315		48.8317	277		48.8317	290		48.8317	233
48.8522	253		48.8522	281		48.8522	233		48.8522	251		48.8522	213
48.8727	225		48.8727	225		48.8727	205		48.8727	240		48.8727	200
48.8931	218		48.8931	205		48.8931	250		48.8931	241		48.8931	201
48.9136	203		48.9136	220		48.9136	229		48.9136	224		48.9136	197
48.9341	195		48.9341	184		48.9341	215		48.9341	254		48.9341	200
48.9546	201		48.9546	183		48.9546	192		48.9546	216		48.9546	197
48.9751	213		48.9751	184		48.9751	218		48.9751	230		48.9751	194
48.9955	233		48.9955	180		48.9955	206		48.9955	249		48.9955	185
49.016	189		49.016	162		49.016	176		49.016	230		49.016	199
49.0365	203		49.0365	192		49.0365	174		49.0365	252		49.0365	191
49.057	211		49.057	197		49.057	191		49.057	208		49.057	183
49.0775	227		49.0775	154		49.0775	232		49.0775	223		49.0775	201
49.0979	206		49.0979	173		49.0979	208		49.0979	250		49.0979	244
49.1184	196		49.1184	155		49.1184	215		49.1184	264		49.1184	270
49.1389	197		49.1389	177		49.1389	205		49.1389	269		49.1389	312
49.1594	234		49.1594	179		49.1594	241		49.1594	331		49.1594	268
49.1799	247		49.1799	208		49.1799	288		49.1799	303		49.1799	353
49.2003	255		49.2003	202		49.2003	283		49.2003	354		49.2003	354
49.2208	295		49.2208	248		49.2208	280		49.2208	364		49.2208	376
49.2413	408		49.2413	279		49.2413	335		49.2413	389		49.2413	359
49.2618	519		49.2618	246		49.2618	350		49.2618	394		49.2618	329
49.2823	700		49.2823	321		49.2823	356		49.2823	392		49.2823	338
49.3028	781		49.3028	337		49.3028	355		49.3028	379		49.3028	347
49.3232	647		49.3232	341		49.3232	311		49.3232	403		49.3232	346
49.3437	484		49.3437	306		49.3437	341		49.3437	357		49.3437	310
49.3642	417		49.3642	308		49.3642	302		49.3642	357		49.3642	296
49.3847	393		49.3847	279		49.3847	311		49.3847	337		49.3847	296
49.4051	463		49.4051	273		49.4051	288		49.4051	329		49.4051	279
49.4256	551		49.4256	250		49.4256	271		49.4256	296		49.4256	265
49.4461	456		49.4461	235		49.4461	265		49.4461	291		49.4461	258
49.4666	365		49.4666	273		49.4666	244		49.4666	249		49.4666	228
49.4871	291		49.4871	235		49.4871	239		49.4871	239		49.4871	253
49.5076	253		49.5076	212		49.5076	189		49.5076	251		49.5076	222
49.528	259		49.528	189		49.528	204		49.528	251		49.528	231
49.5485	196		49.5485	188		49.5485	222		49.5485	264		49.5485	275
49.569	204		49.569	184		49.569	211		49.569	277		49.569	310
49.5895	218		49.5895	212		49.5895	188		49.5895	277		49.5895	300
49.61	212		49.61	211		49.61	217		49.61	293		49.61	355
49.6304	217		49.6304	245		49.6304	246		49.6304	335		49.6304	437
49.6509	198		49.6509	293		49.6509	236		49.6509	377		49.6509	550
49.6714	194		49.6714	322		49.6714	254		49.6714	467		49.6714	736
49.6919	238		49.6919	399		49.6919	298		49.6919	532		49.6919	836
49.7124	224		49.7124	318		49.7124	353		49.7124	566		49.7124	803
49.7328	238		49.7328	295		49.7328	338		49.7328	604		49.7328	904
49.7533	255		49.7533	294		49.7533	394		49.7533	738		49.7533	884
49.7738	272		49.7738	323		49.7738	522		49.7738	838		49.7738	898
49.7943	436		49.7943	384		49.7943	581		49.7943	872		49.7943	858
49.8148	550		49.8148	444		49.8148	726		49.8148	913		49.8148	960
49.8353	775		49.8353	528		49.8353	779		49.8353	847		49.8353	939
49.8557	1044		49.8557	593		49.8557	791		49.8557	818		49.8557	810
49.8762	1126		49.8762	640		49.8762	798		49.8762	770		49.8762	680
49.8967	1179		49.8967	625		49.8967	755		49.8967	660		49.8967	638
49.9172	966		49.9172	641		49.9172	718		49.9172	635		49.9172	584
49.9376	735		49.9376	591		49.9376	636		49.9376	615		49.9376	540
49.9581	637		49.9581	534		49.9581	614		49.9581	560		49.9581	439
49.9786	667		49.9786	445		49.9786	590		49.9786	558		49.9786	388
49.9991	700		49.9991	452		49.9991	531		49.9991	414		49.9991	385
50.0196	737		50.0196	419		50.0196	495		50.0196	386		50.0196	316
50.0401	650		50.0401	406		50.0401	451		50.0401	315		50.0401	290
50.0605	471		50.0605	335		50.0605	351		50.0605	286		50.0605	296
50.081	313		50.081	320		50.081	312		50.081	237		50.081	211
50.1015	264		50.1015	240		50.1015	254		50.1015	242		50.1015	218
50.122	226		50.122	181		50.122	187		50.122	259		50.122	224
50.1425	220		50.1425	176		50.1425	194		50.1425	205		50.1425	197
50.1629	199		50.1629	152		50.1629	192		50.1629	207		50.1629	195
50.1834	185		50.1834	168		50.1834	199		50.1834	206		50.1834	201
50.2039	194		50.2039	174		50.2039	199		50.2039	200		50.2039	208
50.2244	204		50.2244	169		50.2244	174		50.2244	182		50.2244	194
50.2449	167		50.2449	141		50.2449	177		50.2449	173		50.2449	184
50.2653	172		50.2653	127		50.2653	191		50.2653	206		50.2653	204
50.2858	173		50.2858	132		50.2858	159		50.2858	178		50.2858	200
50.3063	184		50.3063	136		50.3063	150		50.3063	186		50.3063	194
50.3268	186		50.3268	166		50.3268	183		50.3268	194		50.3268	179
50.3473	161		50.3473	146		50.3473	181		50.3473	175		50.3473	197
50.3678	201		50.3678	140		50.3678	181		50.3678	194		50.3678	155
50.3882	168		50.3882	157		50.3882	190		50.3882	167		50.3882	183
50.4087	152		50.4087	148		50.4087	198		50.4087	188		50.4087	197
50.4292	193		50.4292	150		50.4292	175		50.4292	185		50.4292	177
50.4497	178		50.4497	146		50.4497	160		50.4497	184		50.4497	197
50.4702	184		50.4702	162		50.4702	190		50.4702	197		50.4702	191
50.4906	177		50.4906	137		50.4906	178		50.4906	204		50.4906	190
50.5111	177		50.5111	145		50.5111	179		50.5111	195		50.5111	184
50.5316	161		50.5316	152		50.5316	142		50.5316	192		50.5316	211
50.5521	197		50.5521	149		50.5521	157		50.5521	208		50.5521	225
50.5726	190		50.5726	147		50.5726	184		50.5726	236		50.5726	228
50.593	173		50.593	160		50.593	164		50.593	228		50.593	228
50.6135	192		50.6135	151		50.6135	194		50.6135	255		50.6135	246
50.634	190		50.634	160		50.634	217		50.634	278		50.634	258
50.6545	198		50.6545	185		50.6545	264		50.6545	293		50.6545	316
50.675	227		50.675	188		50.675	257		50.675	315		50.675	303
50.6955	258		50.6955	195		50.6955	256		50.6955	334		50.6955	291
50.7159	254		50.7159	239		50.7159	318		50.7159	342		50.7159	282
50.7364	389		50.7364	299		50.7364	266		50.7364	335		50.7364	279
50.7569	534		50.7569	338		50.7569	334		50.7569	331		50.7569	282
50.7774	487		50.7774	338		50.7774	308		50.7774	292		50.7774	256
50.7978	379		50.7978	334		50.7978	296		50.7978	299		50.7978	250
50.8183	311		50.8183	261		50.8183	295		50.8183	310		50.8183	235
50.8388	317		50.8388	284		50.8388	270		50.8388	293		50.8388	250
50.8593	292		50.8593	224		50.8593	248		50.8593	288		50.8593	188
50.8798	353		50.8798	228		50.8798	271		50.8798	235		50.8798	229
50.9002	351		50.9002	279		50.9002	218		50.9002	276		50.9002	180
[truncated: 1,503 more rows]

## Sheet: Figure 2b
Ag2Se+10 wt.% Te					Ag2Se+5 wt.% Te					Ag2Se+0 wt.% Te
2θ (deg.)	Y cal	Difference	Fitting		2θ (deg.)	Y cal	Difference	Fitting		2θ (deg.)	Y cal	Difference	Fitting
10	5.00759	3.92273	4.92725		10	5.22367	4.16083	5.39816		10	0.77439	-0.04203	0.73147
10.0205	5.00753	4.0536	5.0626		10.0205	5.22382	3.99116	5.21494		10.0205	0.77388	0.03415	0.80861
10.041	5.00748	4.0994	5.11199		10.041	5.22396	4.10324	5.33272		10.041	0.77336	-0.00738	0.76595
10.0614	5.00743	3.99652	5.00395		10.0614	5.22411	3.98009	5.20401		10.0614	0.77284	0.00987	0.78276
10.0819	5.00738	4.07716	5.0876		10.0819	5.22427	3.90982	5.1299		10.0819	0.77233	0.02432	0.79694
10.1024	5.00732	3.96987	4.97673		10.1024	5.22443	4.15241	5.38907		10.1024	0.77181	0.04281	0.81555
10.1229	5.00727	4.1261	5.14166		10.1229	5.2246	4.10266	5.33272		10.1229	0.7713	0.02303	0.79459
10.1434	5.00722	4.02295	5.03044		10.1434	5.22478	3.96868	5.19296		10.1434	0.77078	0.0119	0.78276
10.1638	5.00717	4.14636	5.16479		10.1638	5.22496	4.01142	5.23644		10.1639	0.77027	0.01709	0.78751
10.1843	5.00712	4.04185	5.04986		10.1843	5.22514	4.06121	5.28827		10.1843	0.76976	-0.02551	0.74392
10.2048	5.00707	3.9835	4.99043		10.2048	5.22533	3.93583	5.15906		10.2048	0.76924	-0.000873285	0.76837
10.2253	5.00702	4.02315	5.03044		10.2253	5.22553	3.9518	5.17615		10.2253	0.76873	0.00205	0.77078
10.2458	5.00697	4.0358	5.04343		10.2458	5.22574	4.13936	5.37528		10.2458	0.76822	-0.03126	0.73647
10.2663	5.00693	4.03585	5.04343		10.2663	5.22595	3.97292	5.1985		10.2662	0.76771	0.03336	0.80163
10.2867	5.00688	4.17065	5.19296		10.2867	5.22616	4.06025	5.28827		10.2867	0.7672	0.02011	0.78751
10.3072	5.00683	4.02333	5.03044		10.3072	5.22639	4.19202	5.43808		10.3072	0.76669	0.02292	0.78988
10.3277	5.00678	4.07771	5.0876		10.3277	5.22662	4.0202	5.24702		10.3277	0.76618	0.02802	0.79459
10.3482	5.00673	4.04832	5.05625		10.3482	5.22686	3.92363	5.14749		10.3482	0.76567	0.06804	0.83607
10.3687	5.00669	3.97718	4.98361		10.3687	5.2271	4.09601	5.32788		10.3687	0.76516	-0.04526	0.71886
10.3891	5.00664	4.02986	5.03695		10.3891	5.22735	4.06856	5.29832		10.3891	0.76465	-0.02537	0.73896
10.4096	5.0066	3.91693	4.91998		10.4096	5.22761	4.15747	5.39816		10.4096	0.76414	-0.02487	0.73896
10.4301	5.00656	4.10024	5.11199		10.4301	5.22788	4.01896	5.24702		10.4301	0.76364	-0.02438	0.73896
10.4506	5.00652	4.07796	5.0876		10.4506	5.22815	4.00825	5.23644		10.4506	0.76313	0.03552	0.79929
10.4711	5.00649	4.08927	5.09987		10.4711	5.22844	4.15677	5.39816		10.4711	0.76262	-0.01367	0.74886
10.4915	5.00645	3.97741	4.98361		10.4915	5.22872	3.90576	5.1299		10.4915	0.76212	0.01575	0.77799
10.512	5.00642	4.03634	5.04343		10.512	5.22902	3.96993	5.1985		10.512	0.76161	0.02093	0.78276
10.5325	5.00638	4.06653	5.07517		10.5325	5.22933	3.96427	5.19296		10.5325	0.7611	0.03066	0.79224
10.553	5.00635	4.08939	5.09987		10.553	5.22964	3.99075	5.22036		10.553	0.7606	0.00774	0.76837
10.5735	5.00634	4.06069	5.0689		10.5735	5.22997	4.07995	5.31321		10.5735	0.7601	-0.00387	0.75622
10.5939	5.00632	4.02383	5.03044		10.5939	5.2303	3.96334	5.19296		10.5939	0.75959	-0.01068	0.74886
10.6144	5.00629	3.85654	4.85203		10.6144	5.23064	4.05603	5.28827		10.6144	0.75909	0.01637	0.77559
10.6349	5.00626	4.01096	5.01728		10.6349	5.23099	3.98407	5.21494		10.6349	0.75859	0.00974	0.76837
10.6554	5.00623	4.0839	5.09375		10.6554	5.23135	4.0741	5.30827		10.6554	0.75808	-0.02871	0.72896
10.6759	5.0062	4.08953	5.09987		10.6759	5.23172	4.11766	5.35659		10.6759	0.75758	0.00593	0.76353
10.6963	5.00617	3.95758	4.96284		10.6963	5.2321	3.99901	5.23111		10.6964	0.75708	0.02069	0.77799
10.7168	5.00615	3.97101	4.97673		10.7168	5.23249	3.99328	5.22575		10.7168	0.75658	0.01172	0.76837
10.7373	5.00612	3.95763	4.96284		10.7373	5.23289	3.95016	5.18178		10.7373	0.75608	0.02633	0.78276
10.7578	5.0061	4.06679	5.07517		10.7578	5.2333	4.00841	5.24175		10.7578	0.75558	-0.02383	0.73147
10.7783	5.00608	3.97108	4.97673		10.7783	5.23372	4.03357	5.26786		10.7783	0.75508	0.00357	0.75866
10.7988	5.00606	3.94428	4.94876		10.7988	5.23415	4.04789	5.2832		10.7988	0.75458	-0.0302	0.72392
10.8192	5.00605	4.03669	5.04343		10.8192	5.23459	4.00185	5.23644		10.8192	0.75408	0.06826	0.82472
10.8397	5.00605	4.08967	5.09987		10.8397	5.23505	4.10191	5.34233		10.8397	0.75359	-0.00227	0.75132
10.8602	5.00604	4.14733	5.16479		10.8602	5.23551	4.12674	5.37064		10.8602	0.75309	-0.01403	0.73896
10.8807	5.00603	3.83642	4.82831		10.8807	5.23599	4.05095	5.28827		10.8807	0.75259	-0.03564	0.71631
10.9012	5.00603	3.98453	4.99043		10.9012	5.23648	4.08299	5.32301		10.9012	0.7521	-0.05482	0.69575
10.9216	5.00602	4.03046	5.03695		10.9216	5.23698	4.02538	5.26269		10.9216	0.7516	0.04435	0.79694
10.9421	5.00602	3.97784	4.98361		10.9421	5.2375	4.0543	5.2933		10.9421	0.75111	-0.02682	0.72392
10.9626	5.00602	4.0112	5.01728		10.9626	5.23803	4.00895	5.24702		10.9626	0.75061	0.0176	0.76837
10.9831	5.00602	4.10614	5.11799		10.9831	5.23857	3.91816	5.15329		10.9831	0.75012	-0.0111	0.73896
11.0036	5.00602	3.89728	4.89784		11.0036	5.23913	4.02832	5.26786		11.0036	0.74962	-0.03523	0.71377
11.024	5.00603	3.89727	4.89784		11.024	5.2397	4.05222	5.2933		11.024	0.74913	0.00949	0.75866
11.0445	5.00604	4.00458	5.01064		11.0445	5.24029	4.10149	5.34711		11.0445	0.74864	0.03814	0.78751
11.065	5.00606	4.08406	5.09375		11.065	5.24092	3.92132	5.15906		11.065	0.74814	0.02941	0.77799
11.0855	5.00607	4.11674	5.1299		11.0855	5.24155	4.11727	5.36598		11.0855	0.74765	0.0322	0.78038
11.106	5.0061	4.05496	5.0626		11.106	5.24219	3.84555	5.07517		11.106	0.74716	-0.02051	0.72644
11.1264	5.00612	3.86345	4.85981		11.1264	5.24283	4.06801	5.31321		11.1265	0.74667	0.00218	0.74886
11.1469	5.00615	4.05491	5.0626		11.1469	5.2435	3.97184	5.21494		11.1469	0.74618	0.03131	0.77799
11.1674	5.00619	4.06671	5.07517		11.1674	5.24418	3.99757	5.24175		11.1674	0.74569	0.0632	0.81093
11.1879	5.00624	4.04269	5.04986		11.1879	5.24488	3.97578	5.22036		11.1879	0.7452	0.00119	0.74639
11.2084	5.0063	3.97756	4.98361		11.2084	5.24559	3.84798	5.0814		11.2084	0.74471	0.03734	0.78276
11.2289	5.00635	3.99091	4.99721		11.2289	5.24633	4.06474	5.31321		11.2288	0.74422	-0.00525	0.73896
11.2493	5.0064	3.97076	4.97673		11.2493	5.24708	3.87329	5.11199		11.2493	0.74374	0.03828	0.78276
11.2698	5.00646	3.9841	4.99043		11.2698	5.24785	4.09895	5.35186		11.2698	0.74325	0.07408	0.82015
11.2903	5.00653	3.836	4.82831		11.2903	5.24864	3.93002	5.17615		11.2903	0.74276	-0.00132	0.74144
11.3108	5.0066	3.99065	4.99721		11.3108	5.24945	4.0332	5.2832		11.3108	0.74228	0.03044	0.77319
11.3313	5.00668	4.12143	5.1358		11.3313	5.25028	4.03728	5.28827		11.3313	0.74179	0.04922	0.79224
11.3517	5.00677	3.92349	4.92725		11.3517	5.25113	3.91718	5.16479		11.3517	0.74131	0.0148	0.75622
11.3722	5.00686	4.06608	5.07517		11.3722	5.25201	4.12035	5.3799		11.3722	0.74082	0.02718	0.76837
11.3927	5.00697	4.08322	5.09375		11.3927	5.2529	3.89979	5.14749		11.3927	0.74034	0.03465	0.77559
11.4132	5.00708	4.06588	5.07517		11.4132	5.25382	4.02896	5.2832		11.4132	0.73985	0.0234	0.76353
11.4337	5.00719	3.87602	4.8752		11.4337	5.25477	4.01301	5.26786		11.4337	0.73937	-0.06013	0.6774
11.4541	5.00732	3.84888	4.84419		11.4541	5.25573	4.03688	5.2933		11.4541	0.73889	0.02434	0.76353
11.4746	5.00745	3.86229	4.85981		11.4746	5.25675	3.95904	5.21494		11.4746	0.73841	0.02005	0.75866
11.4951	5.0076	4.00963	5.01728		11.4951	5.25779	3.99971	5.2575		11.4951	0.73792	0.01087	0.74886
11.5156	5.00775	3.92928	4.93447		11.5156	5.25883	4.01407	5.273		11.5156	0.73744	-0.05332	0.68268
11.5361	5.00792	3.98266	4.99043		11.5361	5.2599	4.07921	5.34233		11.5361	0.73696	0.05825	0.79694
11.5565	5.0081	4.0221	5.03044		11.5565	5.26099	3.96536	5.22575		11.5565	0.73648	0.08874	0.82928
11.577	5.00828	4.06475	5.07517		11.577	5.26212	3.88627	5.14166		11.577	0.736	-0.03697	0.69834
11.5975	5.00848	3.94868	4.95583		11.5975	5.26327	4.01974	5.2832		11.5975	0.73552	0.05961	0.79694
11.618	5.0087	3.99526	5.00395		11.618	5.26446	4.07941	5.34711		11.618	0.73505	-0.01107	0.72392
11.6385	5.00892	4.08142	5.09375		11.6385	5.26567	4.02235	5.28827		11.6385	0.73457	0.05159	0.78751
11.6589	5.00916	3.98812	4.99721		11.6589	5.26691	4.03093	5.29832		11.659	0.73409	0.01223	0.74639
11.6794	5.00942	3.92104	4.92725		11.6794	5.26818	4.0933	5.36598		11.6794	0.73361	0.0127	0.74639
11.6999	5.00968	3.91409	4.91998		11.6999	5.26949	3.93657	5.20401		11.6999	0.73314	0.02758	0.7611
11.7204	5.00997	4.08045	5.09375		11.7204	5.27083	4.09934	5.37528		11.7204	0.73266	-0.05379	0.6774
11.7409	5.01027	4.00698	5.01728		11.7409	5.27221	4.05875	5.33272		11.7409	0.73219	0.04934	0.78276
11.7614	5.01059	3.90657	4.91265		11.7614	5.27362	3.9481	5.22036		11.7614	0.73171	-0.03533	0.69575
11.7818	5.01093	3.96638	4.97673		11.7818	5.27506	3.88509	5.15329		11.7818	0.73124	-0.04993	0.68004
11.8023	5.01128	3.96603	4.97673		11.8023	5.27655	4.04073	5.31812		11.8023	0.73076	0.01062	0.74144
11.8228	5.01166	3.94567	4.95583		11.8228	5.27807	3.95922	5.23644		11.8228	0.73029	0.03969	0.77078
11.8433	5.01206	3.91192	4.91998		11.8433	5.27963	3.9832	5.26269		11.8433	0.72982	-0.0335	0.69575
11.8638	5.01247	4.0178	5.03044		11.8638	5.28123	3.92051	5.1985		11.8638	0.72935	0.06979	0.80163
11.8842	5.01291	3.92449	4.93447		11.8842	5.28287	4.10093	5.38907		11.8842	0.72888	8.12983e-05	0.72896
11.9047	5.01338	3.91738	4.92725		11.9047	5.28455	4.03302	5.31812		11.9047	0.7284	-0.02962	0.69834
11.9252	5.01387	4.03536	5.04986		11.9252	5.28628	3.87514	5.15329		11.9252	0.72793	0.06673	0.79694
11.9457	5.01438	4.01593	5.03044		11.9457	5.28805	4.10852	5.40268		11.9457	0.72746	-0.06397	0.6614
11.9662	5.01492	4.13964	5.16479		11.9662	5.28987	4.02307	5.31321		11.9662	0.72699	0.04286	0.77078
11.9866	5.01549	3.92875	4.94164		11.9866	5.29172	4.0929	5.38907		11.9866	0.72653	-0.01268	0.71377
12.0071	5.01609	3.90823	4.91998		12.0071	5.29363	3.8788	5.16479		12.0071	0.72606	-0.01222	0.71377
12.0276	5.01672	4.15277	5.18178		12.0276	5.29559	4.09764	5.39816		12.0276	0.72559	-0.04202	0.68268
12.0481	5.01739	4.01297	5.03044		12.0481	5.2976	3.99071	5.28827		12.0481	0.72512	-0.01634	0.70865
12.0686	5.01809	3.95285	4.96981		12.0686	5.29966	3.92869	5.22575		12.0686	0.72466	-0.02345	0.70093
12.089	5.01881	3.93229	4.94876		12.089	5.30176	4.09203	5.39816		12.0891	0.72419	-0.01037	0.71377
12.1095	5.01958	4.05999	5.0814		12.1095	5.30393	4.04227	5.34711		12.1095	0.72372	0.03669	0.7611
12.13	5.02038	3.89105	4.90527		12.13	5.30616	3.98723	5.2933		12.13	0.72326	0.03948	0.76353
12.1505	5.02122	4.00917	5.03044		12.1505	5.30847	4.01444	5.32301		12.1505	0.72279	-0.0191	0.70351
12.171	5.0221	4.01474	5.03695		12.171	5.31081	3.98265	5.2933		12.171	0.72233	-0.04902	0.67209
12.1915	5.02303	4.03881	5.0626		12.1915	5.3132	4.01933	5.33272		12.1914	0.72187	0.0702	0.79459
12.2119	5.02399	4.08985	5.11799		12.2119	5.31564	3.98774	5.3033		12.2119	0.7214	-0.0228	0.69834
12.2324	5.025	3.94628	4.96981		12.2324	5.31815	3.9067	5.22036		12.2324	0.72094	0.02753	0.74886
12.2529	5.02606	3.9387	4.96284		12.2529	5.32073	3.95827	5.27811		12.2529	0.72048	0.01586	0.73647
12.2734	5.02717	4.00327	5.03044		12.2734	5.32336	3.90196	5.22036		12.2734	0.72002	-0.03666	0.68268
12.2939	5.02832	4.00211	5.03044		12.2939	5.32607	4.15089	5.48894		12.2939	0.71956	-0.04383	0.67475
12.3143	5.02953	3.92233	4.94876		12.3143	5.32882	4.00389	5.33272		12.3143	0.7191	0.04347	0.76353
12.3348	5.03079	4.00614	5.03695		12.3348	5.33165	4.0427	5.37528		12.3348	0.71864	-0.00232	0.71631
12.3553	5.03211	3.9918	5.02388		12.3553	5.33455	3.95475	5.28827		12.3553	0.71818	0.03968	0.75866
12.3758	5.03349	3.93173	4.96284		12.3758	5.33753	3.94229	5.27811		12.3758	0.71772	0.00618	0.72392
12.3963	5.03493	4.07423	5.11199		12.3963	5.34057	4.01589	5.35659		12.3963	0.71726	-0.034	0.68268
12.4167	5.03643	4.11567	5.15906		12.4167	5.34367	4.04875	5.39363		12.4167	0.71681	0.04566	0.76353
12.4372	5.03799	4.08793	5.1299		12.4372	5.34686	3.81821	5.14749		12.4372	0.71635	0.07095	0.78988
12.4577	5.03962	3.92603	4.96284		12.4577	5.35012	3.88277	5.22575		12.4577	0.71589	-0.02249	0.69315
12.4782	5.04132	4.01481	5.05625		12.4782	5.35345	3.92736	5.27811		12.4782	0.71544	0.03997	0.75622
12.4987	5.04309	4.06663	5.11199		12.4987	5.35687	3.99029	5.34711		12.4987	0.71498	0.00133	0.71631
12.5191	5.04493	3.98561	5.03044		12.5191	5.36034	4.03275	5.39363		12.5191	0.71453	0.01433	0.72896
12.5396	5.04686	4.03396	5.0814		12.5396	5.3639	3.96461	5.32788		12.5396	0.71407	0.01477	0.72896
12.5601	5.04885	3.89171	4.93447		12.5601	5.36755	3.83908	5.19296		12.5601	0.71362	0.07568	0.79224
12.5806	5.05092	3.92202	4.96981		12.5806	5.37127	4.07275	5.44674		12.5806	0.71317	-0.0045	0.70865
12.6011	5.05307	3.96484	5.01728		12.6011	5.37508	4.08113	5.45959		12.6011	0.71271	-0.02193	0.69054
12.6215	5.05529	4.18416	5.2575		12.6215	5.37895	3.95943	5.33754		12.6215	0.71226	0.02634	0.73896
12.642	5.0576	4.01742	5.07517		12.642	5.38292	3.99239	5.37528		12.642	0.71181	-0.02872	0.68268
12.6625	5.06	4.07306	5.1358		12.6625	5.38697	4.02	5.40717		12.6625	0.71136	0.02964	0.74144
12.683	5.06249	3.86677	4.91998		12.683	5.39111	3.93412	5.32301		12.683	0.71091	-0.05089	0.65871
12.7035	5.06507	3.95964	5.02388		12.7035	5.39533	4.04186	5.43808		12.7035	0.71046	0.0353	0.74639
12.724	5.06774	4.0433	5.11199		12.724	5.39964	4.08173	5.4848		12.724	0.71001	-0.03209	0.6774
12.7444	5.07048	4.07956	5.15329		12.7444	5.40401	3.98068	5.3845		12.7444	0.70956	-0.01372	0.69575
12.7649	5.07333	3.86997	4.93447		12.7649	5.40849	4.03754	5.44674		12.7649	0.70912	-0.0261	0.68268
12.7854	5.07628	4.06333	5.14166		12.7854	5.41305	3.96292	5.37528		12.7854	0.70867	-0.01797	0.69054
12.8059	5.07933	3.96473	5.04343		12.8059	5.41771	4.06494	5.4848		12.8059	0.70822	0.00806	0.71631
12.8264	5.08247	3.99894	5.0814		12.8264	5.42245	3.95391	5.37528		12.8264	0.70778	0.04497	0.75377
12.8468	5.08569	3.80266	4.86753		12.8468	5.42725	3.98891	5.4161		12.8468	0.70733	0.0214	0.72896
12.8673	5.08903	3.94923	5.03695		12.8673	5.43217	3.97969	5.41165		12.8673	0.70688	-0.00594	0.70093
12.8878	5.09247	4.05904	5.15329		12.8878	5.43717	4.01377	5.45104		12.8878	0.70644	0.02472	0.73147
12.9083	5.09601	4.02175	5.11799		12.9083	5.44227	3.93949	5.3799		12.9083	0.706	-0.03334	0.67209
12.9288	5.09965	3.90861	5.00395		12.9288	5.44746	3.9303	5.37528		12.9288	0.70555	0.00564	0.71121
12.9492	5.10337	4.05419	5.15906		12.9492	5.4527	4.02755	5.48064		12.9492	0.70511	-0.01189	0.69315
12.9697	5.10721	4.07193	5.18178		12.9697	5.45806	3.92901	5.3845		12.9697	0.70467	0.00142	0.70608
12.9902	5.11115	3.8921	4.99721		12.9902	5.46351	4.02913	5.49306		12.9902	0.70423	0.01452	0.71886
13.0107	5.11519	4.09508	5.21494		13.0107	5.46904	3.98637	5.45532		13.0107	0.70379	0.0023	0.70608
13.0312	5.11933	3.91484	5.03044		13.0312	5.47466	3.98084	5.45532		13.0312	0.70334	-0.06949	0.63138
13.0516	5.12355	4.08745	5.21494		13.0516	5.48034	4.01264	5.49306		13.0517	0.70291	0.0108	0.71377
13.0721	5.12789	3.97236	5.09987		13.0721	5.48614	3.91152	5.39363		13.0721	0.70247	0.00617	0.70865
13.0926	5.13233	4.00929	5.14166		13.0926	5.49203	4.02118	5.51343		13.0926	0.70203	-0.00626	0.69575
13.1131	5.13687	4.04928	5.18739		13.1131	5.498	3.99507	5.49306		13.1131	0.70159	-0.00324	0.69834
13.1336	5.1415	4.05017	5.19296		13.1336	5.50408	4.04028	5.54518		13.1336	0.70115	-0.04415	0.65601
13.1541	5.14623	4.10079	5.25227		13.1541	5.51024	4.0707	5.5835		13.154	0.70071	0.00791	0.70865
13.1745	5.15103	4.11049	5.26786		13.1745	5.51647	3.92453	5.43808		13.1745	0.70028	-0.00711	0.69315
13.195	5.15594	4.06748	5.22575		13.195	5.52281	3.98267	5.50533		13.195	0.69984	-0.0015	0.69834
13.2155	5.16094	4.0095	5.17048		13.2155	5.52925	3.88881	5.41165		13.2155	0.69941	0.02912	0.72896
13.236	5.16602	3.94166	5.10595		13.236	5.5358	3.96999	5.50533		13.236	0.69897	-0.01099	0.68793
13.2565	5.17118	3.97659	5.14749		13.2565	5.54243	4.05096	5.59471		13.2564	0.69854	-0.01315	0.6853
13.2769	5.1764	4.10604	5.28827		13.2769	5.54911	3.95326	5.50126		13.2769	0.6981	0.01049	0.70865
13.2974	5.1817	4.0274	5.20949		13.2974	5.55588	3.96616	5.52146		13.2974	0.69767	-0.04082	0.65601
13.3179	5.18708	3.95558	5.14166		13.3179	5.56273	3.96724	5.52943		13.3179	0.69724	-0.01965	0.6774
13.3384	5.19252	4.12265	5.32301		13.3384	5.56965	3.97963	5.54908		13.3384	0.69681	-0.0322	0.66408
13.3589	5.19802	4.02735	5.22575		13.3589	5.57665	4.03934	5.61677		13.3589	0.69638	-0.02399	0.67209
13.3793	5.20355	3.91239	5.11199		13.3793	5.58368	3.96222	5.54518		13.3793	0.69595	-0.00019828	0.69575
13.3998	5.20915	3.98941	5.1985		13.3998	5.59082	4.00757	5.59842		13.3998	0.69552	-0.01016	0.6853
13.4203	5.21479	4.00014	5.21494		13.4203	5.59802	3.9967	5.59471		13.4203	0.69509	-0.08782	0.60329
13.4408	5.22048	4.04629	5.26786		13.4408	5.60528	4.10594	5.71703		13.4408	0.69466	0.00109	0.69575
13.4613	5.22619	3.91346	5.1358		13.4613	5.61259	4.01492	5.62762		13.4613	0.69423	-0.0245	0.66943
13.4817	5.23191	4.00453	5.23644		13.4817	5.61992	3.96785	5.58725		13.4817	0.6938	-0.01887	0.67475
13.5022	5.23767	3.95094	5.18739		13.5022	5.62734	3.98949	5.61677		13.5022	0.69338	-0.03929	0.6533
13.5227	5.24344	3.99303	5.23644		13.5227	5.6348	4.10274	5.743		13.5227	0.69295	-0.01804	0.67475
13.5432	5.24922	3.9978	5.24702		13.5432	5.6423	3.99606	5.63835		13.5432	0.69252	0.04061	0.73397
13.5637	5.25501	3.97116	5.22575		13.5637	5.64984	4.06503	5.71703		13.5637	0.6921	0.04341	0.73647
13.5841	5.26076	4.01721	5.27811		13.5841	5.65736	4.1218	5.7869		13.5841	0.69167	-0.01678	0.67475
13.6046	5.26652	3.93419	5.1985		13.6046	5.66495	4.00147	5.66643		13.6046	0.69125	-0.00593	0.6853
13.6251	5.27227	4.02082	5.2933		13.6251	5.67256	4.11374	5.79301		13.6251	0.69083	-0.029	0.6614
13.6456	5.27799	3.95419	5.23111		13.6456	5.68018	4	5.68017		13.6456	0.6904	0.000136128	0.69054
13.6661	5.28368	4.01944	5.3033		13.6661	5.6878	4.03516	5.72359		13.6661	0.68998	-0.01773	0.67209
13.6866	5.28932	3.9939	5.2832		13.6866	5.69542	4.0149	5.71043		13.6866	0.68956	-0.04085	0.64787
13.707	5.2949	4.01328	5.30827		13.707	5.703	4.09725	5.80513		13.707	0.68914	0.03419	0.72392
13.7275	5.30044	4.07217	5.37528		13.7275	5.71059	4.04416	5.75574		13.7275	0.68872	-0.000792816	0.68793
13.748	5.30593	4.03576	5.34233		13.748	5.71817	3.98243	5.70044		13.748	0.6883	0.00742	0.69575
13.7685	5.31135	3.91291	5.22036		13.7685	5.72571	3.89987	5.6204		13.7685	0.68788	0.00266	0.69054
13.789	5.3167	4.07412	5.39363		13.789	5.73322	4.08056	5.81711		13.789	0.68746	-0.02573	0.6614
13.8094	5.32193	3.94244	5.26269		13.8094	5.74063	3.97988	5.72031		13.8094	0.68704	-0.01746	0.66943
13.8299	5.32711	4.10913	5.44242		13.8299	5.74803	3.91835	5.66296		13.8299	0.68663	-0.02491	0.6614
13.8504	5.33219	3.99569	5.32788		13.8504	5.75536	4.05428	5.81114		13.8504	0.68621	0.0514	0.73896
13.8709	5.33717	4.09613	5.43808		13.8709	5.76262	3.99	5.75257		13.8709	0.68579	-0.0346	0.65059
13.8914	5.34204	4.02365	5.36598		13.8914	5.76979	4.04624	5.81711		13.8914	0.68538	0.04266	0.72896
13.9118	5.34678	4.00033	5.34711		13.9118	5.77683	4.06186	5.84064		13.9118	0.68496	0.03578	0.72139
13.9323	5.35142	4.04134	5.39363		13.9323	5.78379	4.08464	5.87212		13.9323	0.68455	-0.00712	0.6774
13.9528	5.35593	3.95817	5.31321		13.9528	5.79064	3.99016	5.78074		13.9528	0.68413	0.01411	0.69834
13.9733	5.36031	3.89269	5.24702		13.9733	5.79735	4.06947	5.8693		13.9733	0.68372	0.0196	0.70351
13.9938	5.36455	4.06279	5.42935		13.9938	5.80393	3.8985	5.69709		13.9938	0.68331	-0.04272	0.63966
14.0142	5.36862	3.96473	5.33272		14.0142	5.81032	3.97685	5.7869		14.0143	0.6829	0.0204	0.70351
14.0347	5.37257	3.97021	5.34233		14.0347	5.81657	3.99458	5.81114		14.0347	0.68249	0.01573	0.69834
14.0552	5.37636	3.99429	5.37064		14.0552	5.82266	4.06929	5.8944		14.0552	0.68208	-0.03891	0.6424
14.0757	5.37999	3.96303	5.34233		14.0757	5.82855	4.01202	5.84064		14.0757	0.68167	0.01908	0.70093
14.0962	5.38346	3.99185	5.37528		14.0962	5.83424	4.06871	5.90536		14.0962	0.68126	0.01182	0.69315
14.1167	5.38676	3.95653	5.34233		14.1167	5.83972	3.9427	5.78074		14.1166	0.68085	-0.01135	0.66943
14.1371	5.38987	3.94442	5.33272		14.1371	5.84494	3.94648	5.78996		14.1371	0.68044	0.02281	0.70351
14.1576	5.39282	3.9553	5.34711		14.1576	5.84996	3.97632	5.826		14.1576	0.68003	0.03809	0.71886
14.1781	5.39559	3.97082	5.36598		14.1781	5.85472	4.08682	5.94542		14.1781	0.67962	0.01086	0.69054
14.1986	5.39817	4.01777	5.4161		14.1986	5.85923	3.91012	5.76519		14.1986	0.67922	0.01639	0.69575
14.2191	5.40057	3.92078	5.31812		14.2191	5.86346	3.95753	5.82008		14.2191	0.67881	-0.03312	0.64514
14.2395	5.40276	3.9774	5.3799		14.2395	5.8674	3.98775	5.85507		14.2395	0.67841	-0.00894	0.66943
14.26	5.40477	4.08461	5.49306		14.26	5.87105	4.00387	5.87493		14.26	0.678	-0.01911	0.65871
14.2805	5.40658	3.92424	5.32788		14.2805	5.87441	4.06369	5.94017		14.2805	0.6776	0.0572	0.73647
14.301	5.40819	4.03365	5.44242		14.301	5.87746	3.98067	5.85793		14.301	0.6772	-0.01567	0.6614
14.3215	5.4096	3.96625	5.37528		14.3215	5.88018	3.96122	5.84064		14.3215	0.67679	-0.05501	0.62024
14.3419	5.4108	4.07905	5.49306		14.3419	5.88257	3.92262	5.80212		14.3419	0.67639	-0.05463	0.62024
14.3624	5.41181	4.0587	5.47227		14.3624	5.88463	4.00424	5.88888		14.3624	0.67599	-0.06487	0.60897
14.3829	5.41261	4.02937	5.44242		14.3829	5.88635	3.95808	5.84354		14.3829	0.67559	-0.02735	0.64787
14.4034	5.41321	3.94045	5.35186		14.4034	5.88773	4.00938	5.89715		14.4034	0.67519	-0.02696	0.64787
14.4239	5.41362	4.07261	5.48894		14.4239	5.88877	4.02179	5.9108		14.4239	0.67479	0.01563	0.69054
14.4443	5.41386	4.04062	5.45532		14.4443	5.88947	4.04442	5.93489		14.4443	0.67439	0.00825	0.68268
14.4648	5.41398	4.11981	5.54126		14.4648	5.88986	4.06145	5.95324		14.4648	0.67399	0.02406	0.69834
14.4853	5.41404	3.97088	5.3845		14.4853	5.89	4.00439	5.8944		14.4853	0.6736	0.02444	0.69834
14.5058	5.41409	3.97084	5.3845		14.5058	5.89001	4.09663	5.99146		14.5058	0.6732	-0.03033	0.6424
14.5263	5.41412	4.01511	5.42935		14.5263	5.88996	3.99338	5.88332		14.5263	0.6728	0.02014	0.69315
14.5467	5.41416	4.06436	5.48064		14.5467	5.88991	4.03892	5.92959		14.5467	0.67241	-0.00829	0.66408
14.5672	5.41419	4.05247	5.46806		14.5672	5.88985	4.01	5.8999		14.5672	0.67201	0.02851	0.70093
14.5877	5.41422	3.95288	5.36598		14.5877	5.88979	3.99079	5.88053		14.5877	0.67162	-0.09012	0.57732
14.6082	5.41425	4.08343	5.50126		14.6082	5.88973	3.99361	5.88332		14.6082	0.67123	-0.00978	0.6614
14.6287	5.41427	4.14987	5.57595		14.6287	5.88967	3.98814	5.87774		14.6287	0.67083	0.05173	0.72392
14.6492	5.41429	4.02351	5.43808		14.6492	5.88961	4.01294	5.90263		14.6492	0.67044	-0.01433	0.65601
14.6696	5.41431	4.12299	5.54518		14.6696	5.88955	4.04938	5.94017		14.6696	0.67005	0.01772	0.68793
14.6901	5.41432	4.01057	5.42495		14.6901	5.88949	4.04693	5.93754		14.6901	0.66966	-0.03222	0.63691
14.7106	5.41434	3.95277	5.36598		14.7106	5.88943	4.05695	5.94803		14.7106	0.66927	-0.03185	0.63691
14.7311	5.41435	3.97504	5.38907		14.7311	5.88937	3.96074	5.84932		14.7311	0.66888	-0.03948	0.62861
14.7516	5.41435	4.00616	5.42054		14.7516	5.88931	4.05459	5.94542		14.7516	0.66849	-0.04178	0.62583
14.772	5.41436	4.04829	5.46383		14.772	5.88925	3.93035	5.81711		14.772	0.6681	-0.02003	0.64787
14.7925	5.41436	3.92152	5.33272		14.7925	5.88919	4.00793	5.89715		14.7925	0.66771	-0.02499	0.6424
14.813	5.41436	3.97948	5.39363		14.813	5.88913	3.97205	5.86079		14.813	0.66732	0.02039	0.68793
14.8335	5.41435	4.09447	5.51343		14.8335	5.88907	3.98042	5.8693		14.8335	0.66694	-0.03226	0.63415
14.854	5.41435	3.97058	5.3845		14.854	5.88901	3.99987	5.88888		14.854	0.66655	0.0338	0.70093
14.8744	5.41434	3.99731	5.41165		14.8744	5.88895	3.96114	5.84932		14.8744	0.66617	-0.10932	0.55065
14.8949	5.41433	4.00619	5.42054		14.8949	5.88889	4.08385	5.97635		14.8949	0.66578	-0.04454	0.62024
14.9154	5.41431	4.01492	5.42935		14.9154	5.88883	3.95848	5.84644		14.9154	0.6654	-0.04417	0.62024
14.9359	5.4143	4.08339	5.50126		14.9359	5.88877	4.08396	5.97635		14.9359	0.66502	-0.03844	0.62583
14.9564	5.41428	4.09454	5.51343		14.9564	5.88871	4.02712	5.9162		14.9564	0.66463	0.00213	0.66676
14.9768	5.41426	3.96621	5.3799		14.9768	5.88865	4.01925	5.90808		14.9769	0.66425	-0.06455	0.59758
14.9973	5.41424	3.99295	5.40717		14.9973	5.88859	4.09107	5.98394		14.9973	0.66387	-0.02929	0.63415
15.0178	5.41422	4.0643	5.48064		15.0178	5.88853	3.98926	5.87774		15.0178	0.66349	0.03426	0.69834
15.0383	5.4142	4.01503	5.42935		15.0383	5.88848	4.0748	5.96615		15.0383	0.66311	-0.0366	0.62583
15.0588	5.41419	4.00633	5.42054		15.0588	5.88842	4.00046	5.88888		15.0588	0.66273	0.02743	0.69054
15.0793	5.41417	3.89933	5.30827		15.0793	5.88836	3.92284	5.80814		15.0793	0.66235	-0.087	0.57145
15.0997	5.41417	4.01506	5.42935		15.0997	5.8883	3.96731	5.85507		15.0997	0.66197	0.01791	0.68004
15.1202	5.41416	4.07594	5.49306		15.1202	5.88825	4.02757	5.9162		15.1202	0.6616	-0.000197052	0.6614
15.1407	5.41417	3.88142	5.28827		15.1407	5.88819	4.08215	5.97381		15.1407	0.66122	-0.0617	0.59758
15.1612	5.41417	3.93509	5.34711		15.1612	5.88814	4.01708	5.90536		15.1612	0.66084	-0.02634	0.63415
15.1817	5.41418	4.08724	5.50533		15.1817	5.88808	4.03553	5.92426		15.1816	0.66047	-0.03675	0.62304
15.2021	5.41419	4.06042	5.47646		15.2021	5.88803	3.97867	5.86647		15.2021	0.66009	-0.00677	0.6533
15.2226	5.41419	3.9841	5.39816		15.2226	5.88798	4.06566	5.95584		15.2226	0.65972	0.02526	0.6853
15.2431	5.4142	4.0236	5.43808		15.2431	5.88793	3.9538	5.84064		15.2431	0.65935	0.03072	0.69054
15.2636	5.41425	4.13329	5.55683		15.2636	5.88787	4.08942	5.98141		15.2636	0.65898	0.03861	0.69834
15.2841	5.41435	4.01919	5.43372		15.2841	5.88782	3.95112	5.83773		15.2841	0.65861	-0.01068	0.64787
15.3045	5.41438	4.036	5.45104		15.3045	5.88778	4.03064	5.91889		15.3045	0.65824	0.03179	0.69054
15.325	5.41413	4.11619	5.53733		15.325	5.88773	3.97619	5.86363		15.325	0.65788	0.04215	0.70093
15.3455	5.41375	4.02826	5.44242		15.3455	5.88768	3.99843	5.8861		15.3455	0.6575	0.02742	0.6853
15.366	5.41349	4.06499	5.48064		15.366	5.88763	3.94019	5.826		15.366	0.65712	-0.05784	0.59758
15.3865	5.41333	4.03286	5.44674		15.3865	5.88758	4.06115	5.95064		15.3865	0.65675	-0.02775	0.62861
15.4069	5.4132	4.01601	5.42935		15.4069	5.88754	3.93472	5.82008		15.4069	0.65638	-0.0328	0.62304
15.4274	5.41309	4.06537	5.48064		15.4274	5.8875	4.0361	5.92426		15.4274	0.65602	0.01069	0.66676
15.4479	5.41298	3.97638	5.38907		15.4479	5.88745	4.05387	5.9428		15.4479	0.65565	0.04428	0.70093
15.4684	5.41287	4.08469	5.50126		15.4684	5.88741	3.98482	5.87212		15.4684	0.65528	0.02446	0.68004
15.4889	5.41279	4.00772	5.42054		15.4889	5.88737	3.90426	5.7869		15.4889	0.65492	0.10311	0.76353
15.5093	5.4127	3.97219	5.3845		15.5093	5.88733	3.89314	5.77455		15.5093	0.65455	0.01477	0.66943
15.5298	5.41259	3.94104	5.35186		15.5298	5.8873	4.00434	5.89164		15.5298	0.65419	-0.0036	0.65059
15.5503	5.41249	4.02101	5.43372		15.5503	5.88726	3.97387	5.86079		15.5503	0.65383	-0.03032	0.62304
15.5708	5.41238	3.95464	5.36598		15.5708	5.88723	4.05656	5.94542		15.5708	0.65346	0.05855	0.71377
15.5913	5.41228	3.92345	5.33272		15.5913	5.88719	3.95728	5.84354		15.5913	0.6531	0.03169	0.6853
15.6118	5.41217	3.98162	5.39363		15.6118	5.88716	3.99062	5.87774		15.6118	0.65274	0.00326	0.65601
15.6322	5.41207	3.95941	5.37064		15.6322	5.88713	4.05417	5.9428		15.6322	0.65238	0.00362	0.65601
15.6527	5.41196	3.93717	5.34711		15.6527	5.8871	4.04668	5.93489		15.6527	0.65202	0.01199	0.66408
15.6732	5.41184	4.05068	5.46383		15.6732	5.88708	4.04163	5.92959		15.6732	0.65166	-0.04724	0.60329
15.6937	5.41173	3.98652	5.39816		15.6937	5.88705	3.97685	5.86363		15.6937	0.6513	0.02058	0.67209
15.7142	5.41161	4.05889	5.47227		15.7142	5.88703	3.93242	5.81711		15.7142	0.65095	-0.00307	0.64787
15.7346	5.4115	4.02623	5.43808		15.7346	5.88701	4.01819	5.90536		15.7346	0.65059	0.03666	0.68793
15.7551	5.41138	3.90635	5.31321		15.7551	5.88699	3.87947	5.7589		15.7551	0.65023	-0.02683	0.62304
15.7756	5.41126	4.05124	5.46383		15.7756	5.88698	3.93525	5.82008		15.7756	0.64988	0.01674	0.66676
15.7961	5.41113	3.99604	5.40717		15.7961	5.88696	3.81486	5.68358		15.7961	0.64952	-0.00165	0.64787
15.8166	5.41101	3.87972	5.2832		15.8166	5.88695	3.93527	5.82008		15.8166	0.64917	-0.05303	0.59471
15.837	5.41089	3.88883	5.2933		15.837	5.88695	3.96862	5.85507		15.837	0.64881	0.01515	0.66408
15.8575	5.41076	3.99642	5.40717		15.8575	5.88695	3.95195	5.83773		15.8575	0.64846	-0.06873	0.57732
15.878	5.41063	4.02708	5.43808		15.878	5.88695	4.07622	5.96615		15.878	0.64811	0.03904	0.68793
15.8985	5.41051	3.98326	5.39363		15.8985	5.88694	3.97696	5.86363		15.8985	0.64776	0.01882	0.66676
15.919	5.41039	4.05207	5.46383		15.919	5.88694	4.01557	5.90263		15.919	0.64741	-0.00227	0.64514
15.9394	5.41026	4.1334	5.55296		15.9394	5.88694	3.91301	5.79606		15.9395	0.64706	0.06218	0.71121
15.9599	5.41013	4.11974	5.53733		15.9599	5.88695	3.98528	5.87212		15.9599	0.64671	-0.05069	0.59471
15.9804	5.41	3.94348	5.35186		15.9804	5.88695	4.00468	5.89164		15.9804	0.64636	0.01227	0.65871
16.0009	5.40987	3.93465	5.34233		16.0009	5.88696	3.99637	5.88332		16.0009	0.64601	0.10234	0.75377
16.0214	5.40973	3.92581	5.33272		16.0214	5.88697	4.02618	5.9135		16.0214	0.64566	0.01296	0.65871
16.0419	5.4096	4.05682	5.46806		16.0419	5.88699	3.94358	5.82895		16.0419	0.64532	-0.06579	0.57732
16.0623	5.40946	3.98429	5.39363		16.0623	5.88701	4.00463	5.89164		16.0623	0.64497	-0.00257	0.6424
16.0828	5.40933	4.13081	5.54908		16.0828	5.88703	3.93242	5.81711		16.0828	0.64463	0.01132	0.65601
16.1033	5.40919	3.97561	5.3845		16.1033	5.88705	4.03394	5.92158		16.1033	0.64428	0.02223	0.66676
16.1238	5.40905	4.00259	5.41165		16.1238	5.88708	3.94072	5.826		16.1238	0.64394	0.01466	0.65871
16.1443	5.40892	3.9041	5.30827		16.1443	5.88711	3.94347	5.82895		16.1442	0.64359	-0.0094	0.63415
16.1647	5.40878	4.00729	5.4161		16.1647	5.88714	3.95732	5.84354		16.1647	0.64325	0.0046	0.64787
16.1852	5.40865	3.9313	5.33754		16.1852	5.88718	3.9906	5.87774		16.1852	0.64291	0.02617	0.66943
16.2057	5.40852	3.98522	5.39363		16.2057	5.88722	3.98501	5.87212		16.2057	0.64257	0.0239	0.66676
16.2262	5.40839	3.90458	5.30827		16.2262	5.88727	4.00161	5.88888		16.2262	0.64223	0.01368	0.65601
16.2467	5.40826	3.88668	5.28827		16.2467	5.88733	4.05149	5.94017		16.2467	0.64189	0.00324	0.64514
16.2671	5.40813	4.05017	5.45959		16.2671	5.88738	3.93765	5.82305		16.2671	0.64155	0.10415	0.75132
16.2876	5.40801	4.02111	5.42935		16.2876	5.88744	3.92648	5.81114		16.2876	0.64121	-0.05919	0.58024
16.3081	5.40789	3.95894	5.36598		16.3081	5.88749	4.01503	5.90263		16.3081	0.64088	-0.01494	0.62583
16.3286	5.40778	3.96353	5.37064		16.3286	5.88756	3.93749	5.82305		16.3286	0.64054	0.05374	0.69575
16.3491	5.40768	3.9995	5.40717		16.3491	5.88762	3.95687	5.84354		16.3491	0.6402	-0.05274	0.58605
16.3695	5.40758	4.01722	5.42495		16.3695	5.88769	4.00119	5.88888		16.3696	0.63987	0.0617	0.70351
16.39	5.40749	4.11151	5.52545		16.39	5.88776	3.94562	5.83188		16.39	0.63953	0.03716	0.6774
16.4105	5.40741	4.06284	5.47227		16.4105	5.88784	3.98717	5.87493		16.4105	0.6392	0.03493	0.67475
16.431	5.40735	3.9415	5.34711		16.431	5.88792	3.90376	5.7869		16.431	0.63887	-0.00471	0.63415
16.4515	5.4073	3.89655	5.29832		16.4515	5.88801	4.00087	5.88888		16.4515	0.63854	-0.06493	0.57145
16.4719	5.40728	3.95055	5.35659		16.4719	5.8881	3.9786	5.86647		16.4719	0.6382	0.01765	0.65601
16.4924	5.40727	3.83774	5.23111		16.4924	5.88819	4.05067	5.94017		16.4924	0.63787	-0.034	0.60329
16.5129	5.4073	3.91908	5.32301		16.5129	5.88829	3.98395	5.87212		16.5129	0.63754	-0.0144	0.62304
16.5334	5.40736	4.05893	5.46806		16.5334	5.8884	3.94225	5.82895		16.5334	0.63722	0.01596	0.6533
16.5539	5.40746	3.97729	5.3845		16.5539	5.88851	3.86695	5.7462		16.5539	0.63689	0.00277	0.63966
16.5744	5.40763	3.97264	5.3799		16.5744	5.88862	3.93371	5.82008		16.5743	0.63656	-0.03824	0.59758
16.5948	5.40789	4.0741	5.4848		16.5948	5.88874	3.98629	5.87493		16.5948	0.63623	0.04034	0.6774
16.6153	5.40825	4.1485	5.56834		16.6153	5.88886	3.97231	5.86079		16.6153	0.63591	0.03039	0.66676
16.6358	5.40876	3.9805	5.38907		16.6358	5.88899	3.96941	5.85793		16.6358	0.63558	0.00133	0.63691
16.6563	5.40948	4.01967	5.42935		16.6563	5.88913	3.96651	5.85507		16.6563	0.63526	0.07321	0.71121
16.6768	5.41045	4.02301	5.43372		16.6768	5.88927	3.91644	5.80212		16.6768	0.63493	0.02873	0.66408
16.6972	5.41174	4.03021	5.44242		16.6972	5.88941	3.88849	5.77144		16.6972	0.63461	0.05194	0.68793
16.7177	5.41345	3.96699	5.3799		16.7177	5.88956	3.90783	5.79301		16.7177	0.63429	0.04725	0.68268
16.7382	5.41564	3.99601	5.41165		16.7382	5.88972	4.03395	5.92426		16.7382	0.63397	-0.00811	0.62583
16.7587	5.41836	4.0404	5.45959		16.7587	5.88988	3.98793	5.87774		16.7587	0.63365	0.05533	0.69054
16.7792	5.42162	3.99007	5.41165		16.7792	5.89005	4.0098	5.8999		16.7792	0.63333	-0.05727	0.57439
16.7996	5.42537	3.95112	5.37528		16.7996	5.89023	3.98759	5.87774		16.7996	0.63301	0.03577	0.66943
16.8201	5.42952	3.96913	5.39816		16.8201	5.89041	4.03069	5.92158		16.8201	0.6327	0.0283	0.6614
16.8406	5.43383	3.98242	5.4161		16.8406	5.8906	3.97615	5.86647		16.8406	0.63239	0.07587	0.71121
16.8611	5.43812	3.90416	5.33754		16.8611	5.8908	3.93722	5.826		16.8611	0.63209	0.03149	0.66408
16.8816	5.44261	3.99548	5.43808		16.8816	5.891	3.95917	5.84932		16.8816	0.63181	0.01324	0.64514
16.902	5.44871	3.92914	5.37528		16.902	5.89121	3.93129	5.82008		16.902	0.63157	-0.0168	0.61462
16.9225	5.45766	3.95501	5.41165		16.9225	5.89144	3.98363	5.87493		16.9225	0.63141	-0.02219	0.60897
16.943	5.4642	4.02444	5.48894		16.943	5.89169	3.95851	5.84932		16.943	0.63144	0.03728	0.66943
16.9635	5.45938	3.97893	5.43808		16.9635	5.89197	3.99967	5.89164		16.9635	0.63161	-0.01408	0.61744
16.984	5.44707	4.09002	5.54126		16.984	5.89224	4.00216	5.8944		16.984	0.63129	0.0056	0.63691
17.0045	5.43385	4.02124	5.45532		17.0045	5.89244	3.91075	5.79909		17.0044	0.63064	0.07273	0.70608
17.0249	5.42217	3.94975	5.37064		17.0249	5.89263	3.95208	5.84354		17.0249	0.63006	0.02298	0.6533
17.0454	5.41475	4.01449	5.42935		17.0454	5.89281	3.94085	5.83188		17.0454	0.62943	-0.00915	0.62024
17.0659	5.4107	3.84389	5.24175		17.0659	5.89302	3.87136	5.75574		17.0659	0.62898	-0.01703	0.6118
17.0864	5.40811	3.96321	5.37064		17.0864	5.89326	3.99838	5.89164		17.0864	0.62864	-0.08067	0.54462
17.1069	5.40616	3.90661	5.30827		17.1069	5.89352	3.9153	5.80513		17.1069	0.62832	-0.02194	0.60614
17.1273	5.40462	4.07326	5.48064		17.1273	5.89379	4.08861	5.98645		17.1273	0.628	-0.01051	0.61744
17.1478	5.40338	3.92721	5.32788		17.1478	5.89407	3.92033	5.81114		17.1478	0.62769	-0.00742	0.62024
17.1683	5.40237	4.08681	5.49306		17.1683	5.89436	4.05476	5.95064		17.1683	0.62738	-0.04885	0.57732
17.1888	5.40152	3.97861	5.3799		17.1888	5.89465	3.95567	5.84932		17.1888	0.62707	0.03634	0.66408
17.2093	5.40079	4.01519	5.4161		17.2093	5.89496	4.01304	5.90808		17.2093	0.62677	-0.02599	0.60044
17.2297	5.40016	3.97994	5.3799		17.2297	5.89527	3.97161	5.86647		17.2297	0.62646	0.01581	0.6424
17.2502	5.39959	3.92621	5.32301		17.2502	5.89558	3.94927	5.84354		17.2502	0.62616	0.0188	0.64514
17.2707	5.39908	4.09357	5.49717		17.2707	5.89591	3.98474	5.88053		17.2707	0.62586	0.00275	0.62861
17.2912	5.3986	4.10141	5.50533		17.2912	5.89625	3.98441	5.88053		17.2912	0.62555	0.000272999	0.62583
17.3117	5.39816	4.04744	5.44674		17.3117	5.89659	4.03247	5.92959		17.3117	0.62525	-0.01615	0.60897
17.3321	5.39774	3.91431	5.30827		17.3321	5.89694	4.02434	5.92158		17.3321	0.62495	0.0173	0.6424
17.3526	5.39734	3.9827	5.3799		17.3526	5.89729	4.07843	5.97889		17.3526	0.62465	-0.00719	0.61744
17.3731	5.39696	3.94227	5.33754		17.3731	5.89766	4.04415	5.9428		17.3731	0.62435	0.03116	0.65601
17.3936	5.3966	4.02796	5.42495		17.3936	5.89804	4.01	5.90808		17.3936	0.62406	-0.07644	0.54462
17.4141	5.39625	4.04098	5.43808		17.4141	5.89842	4.01763	5.9162		17.4141	0.62376	0.05225	0.6774
17.4345	5.39591	3.97958	5.37528		17.4345	5.89881	3.98737	5.8861		17.4346	0.62346	0.04749	0.67209
17.455	5.39558	4.03321	5.42935		17.455	5.89921	4.01949	5.91889		17.455	0.62317	-0.03365	0.58894
17.4755	5.39525	3.90292	5.2933		17.4755	5.89962	4.00028	5.8999		17.4755	0.62287	0.00572	0.62861
17.496	5.39494	4.0505	5.44674		17.496	5.90004	3.92583	5.82305		17.496	0.62258	0.00601	0.62861
17.5165	5.39462	4.04254	5.43808		17.5165	5.90046	4.01826	5.91889		17.5165	0.62228	-0.02161	0.60044
17.537	5.39432	3.98114	5.37528		17.537	5.9009	3.92228	5.82008		17.537	0.62199	-0.05491	0.56555
17.5574	5.39402	4.19512	5.60947		17.5574	5.90134	4.10208	6.00881		17.5574	0.6217	0.08573	0.71121
17.5779	5.39372	4.02646	5.42054		17.5779	5.9018	4.00896	5.9108		17.5779	0.62141	0.00441	0.62583
17.5984	5.39343	3.96382	5.35659		17.5984	5.90226	4.11654	6.02587		17.5984	0.62112	-0.03167	0.58894
17.6189	5.39314	4.04396	5.43808		17.6189	5.90273	4.04431	5.94803		17.6189	0.62083	0.01323	0.63415
17.6394	5.39286	4.03584	5.42935		17.6394	5.90321	4.03375	5.93754		17.6394	0.62054	-0.0087	0.6118
17.6598	5.39257	4.02758	5.42054		17.6598	5.9037	4.02556	5.92959		17.6598	0.62025	-0.02242	0.59758
17.6803	5.39229	4.11793	5.51745		17.6803	5.9042	4.09502	6.00389		17.6803	0.61997	-0.01374	0.60614
17.7008	5.39201	3.95152	5.34233		17.7008	5.90471	3.96793	5.87212		17.7008	0.61968	0.03828	0.65871
17.7213	5.39174	3.97001	5.36129		17.7213	5.90523	4.01091	5.9162		17.7213	0.6194	0.01736	0.63691
17.7418	5.39146	3.9885	5.3799		17.7418	5.90576	4.02355	5.92959		17.7418	0.61911	-0.05779	0.55962
17.7622	5.39119	3.93404	5.32301		17.7622	5.90629	4.00179	5.90808		17.7622	0.61883	-0.03225	0.58605
17.7827	5.39092	4.04608	5.43808		17.7827	5.90684	4.0766	5.98645		17.7827	0.61855	-0.03198	0.58605
17.8032	5.39065	4.10122	5.49717		17.8032	5.9074	3.95172	5.85793		17.8032	0.61826	0.02385	0.6424
17.8237	5.39038	4.00776	5.39816		17.8237	5.90797	3.94301	5.84932		17.8237	0.61798	-0.01178	0.60614
17.8442	5.39011	3.99896	5.38907		17.8442	5.90855	4.08653	5.99894		17.8442	0.6177	0.02972	0.64787
17.8646	5.38984	4.07531	5.46806		17.8646	5.90913	4.04316	5.95324		17.8647	0.61742	-0.00841	0.60897
17.8851	5.38958	4.07556	5.46806		17.8851	5.90973	3.87321	5.77455		17.8851	0.61714	-0.02219	0.59471
17.9056	5.38931	4.02209	5.41165		17.9056	5.91034	4.03951	5.95064		17.9056	0.61687	-0.00505	0.6118
17.9261	5.38905	4.06816	5.45959		17.9261	5.91096	3.9429	5.8522		17.9261	0.61659	-0.02164	0.59471
17.9466	5.38878	4.11024	5.50533		17.9466	5.91159	4.03073	5.9428		17.9466	0.61631	-0.08898	0.52325
17.9671	5.38853	4.00509	5.39363		17.9671	5.91223	4.05251	5.96615		17.9671	0.61604	-0.11418	0.49508
17.9875	5.38827	4.00984	5.39816		17.9875	5.91288	4.06865	5.98394		17.9875	0.61576	-0.05463	0.55962
18.008	5.38801	3.99192	5.3799		18.008	5.91354	3.98915	5.90263		18.008	0.61549	0.02388	0.63966
18.0285	5.38775	3.94643	5.33272		18.0285	5.91421	4.03578	5.95064		18.0285	0.61521	0.02949	0.64514
18.049	5.38749	4.07356	5.46383		18.049	5.91489	4.0326	5.94803		18.049	0.61494	0.01631	0.63138
18.0695	5.38724	4.01087	5.39816		18.0695	5.91559	3.98983	5.90536		18.0694	0.61467	-0.01695	0.59758
18.0899	5.38698	3.98836	5.37528		18.0899	5.91629	3.98913	5.90536		18.0899	0.6144	-0.07592	0.53552
18.1104	5.38673	3.98404	5.37064		18.1104	5.917	4.04059	5.95842		18.1104	0.61413	-0.04179	0.57145
18.1309	5.38648	4.02048	5.40717		18.1309	5.91773	4.11346	6.03787		18.1309	0.61386	0.02814	0.6424
18.1514	5.38626	4.00734	5.39363		18.1514	5.91846	3.97084	5.88888		18.1514	0.61359	0.00103	0.61462
18.1719	5.38607	3.92508	5.30827		18.1719	5.91921	3.99162	5.9108		18.1719	0.61332	0.03132	0.64514
18.1923	5.38582	4.09059	5.48064		18.1923	5.91997	4.00957	5.92959		18.1923	0.61306	0.0673	0.68268
18.2128	5.38557	3.9806	5.36598		18.2128	5.92074	4.04686	5.96871		18.2128	0.61279	0.02651	0.63966
18.2333	5.38532	4.08338	5.47227		18.2333	5.92152	4.10144	6.02828		18.2333	0.61253	0.02677	0.63966
18.2538	5.38507	4.00852	5.39363		18.2538	5.92231	4.0429	5.96615		18.2538	0.61226	0.03761	0.65059
18.2743	5.38482	3.99967	5.3845		18.2743	5.92312	4.05904	5.98394		18.2743	0.612	0.04822	0.6614
18.2947	5.38458	3.99533	5.3799		18.2947	5.92392	3.98428	5.90808		18.2947	0.61174	6.49042e-05	0.6118
18.3152	5.38433	4.02259	5.40717		18.3152	5.92475	3.92192	5.84354		18.3152	0.61147	0.02242	0.63415
18.3357	5.38408	4.12873	5.52146		18.3357	5.92559	3.98532	5.9108		18.3357	0.61121	0.0591	0.67209
18.3562	5.38384	4.02307	5.40717		18.3562	5.92644	4.08815	6.01859		18.3562	0.61095	0.01476	0.62583
18.3767	5.38359	3.95038	5.33272		18.3767	5.92729	3.91155	5.83481		18.3767	0.61069	0.03386	0.64514
18.3971	5.38335	3.94601	5.32788		18.3971	5.92816	4.00143	5.92959		18.3971	0.61044	0.02613	0.63691
18.4176	5.38311	4.06572	5.45104		18.4176	5.92904	4.0032	5.93225		18.4176	0.61018	0.05504	0.66676
18.4381	5.38287	4.07785	5.46383		18.4381	5.92994	4.04294	5.97381		18.4381	0.60992	0.01303	0.62304
18.4586	5.38264	4.01984	5.40268		18.4586	5.93084	4.03962	5.97126		18.4586	0.60967	-0.00919	0.60044
18.4791	5.38241	4.10123	5.48894		18.4791	5.93176	4.02126	5.95324		18.4791	0.60941	-0.01743	0.59183
18.4996	5.38217	3.97474	5.35659		18.4996	5.93268	4.05712	5.99146		18.4995	0.60916	-0.02568	0.58315
18.52	5.38193	3.92892	5.30827		18.52	5.93361	3.98804	5.92158		18.52	0.6089	-0.02543	0.58315
18.5405	5.3817	3.94757	5.32788		18.5405	5.93456	4.06703	6.00389		18.5405	0.60865	0.02786	0.63691
18.561	5.38147	4.04256	5.42495		18.561	5.93552	4.03512	5.97126		18.561	0.6084	0.01728	0.62583
18.5815	5.38125	3.98024	5.36129		18.5815	5.93649	4.0629	6.00141		18.5815	0.60815	-0.00485	0.60329
18.602	5.38102	3.99888	5.3799		18.602	5.93747	4.07348	6.01372		18.602	0.6079	0.01777	0.62583
18.6224	5.38079	4.02165	5.40268		18.6224	5.93846	3.99117	5.92959		18.6224	0.60765	0.02346	0.63138
18.6429	5.38058	3.95325	5.33272		18.6429	5.93947	4.05306	5.99396		18.6429	0.6074	0.0264	0.63415
18.6634	5.3804	3.99489	5.37528		18.6634	5.94049	4.0023	5.9428		18.6634	0.60715	-0.01237	0.59471
18.6839	5.38018	4.02225	5.40268		18.6839	5.94152	4.07874	6.02345		18.6839	0.60691	-0.04337	0.56259
18.7044	5.37995	4.10345	5.48894		18.7044	5.94256	3.98973	5.93225		18.7044	0.60666	0.00231	0.60897
18.7248	5.37973	4.07683	5.45959		18.7248	5.94361	3.97821	5.92158		18.7248	0.60642	-0.01732	0.58894
18.7453	5.37951	4.06909	5.45104		18.7453	5.94467	4.05986	6.00635		18.7453	0.60617	-0.01992	0.58605
18.7658	5.37929	3.92676	5.3033		18.7658	5.94574	4.01768	5.96358		18.7658	0.60593	-0.00548	0.60044
18.7863	5.37907	4.11163	5.49717		18.7863	5.94682	3.99076	5.93754		18.7863	0.60569	-0.0422	0.56259
18.8068	5.37885	3.99643	5.37528		18.8068	5.94792	4.07056	6.02102		18.8068	0.60545	-0.03912	0.56555
18.8272	5.37864	4.03678	5.4161		18.8272	5.94902	4.03432	5.98394		18.8272	0.6052	0.03121	0.63691
18.8477	5.37842	4.06608	5.44674		18.8477	5.95014	4.04765	5.99894		18.8477	0.60496	0.07239	0.68004
18.8682	5.37821	4.04568	5.42495		18.8682	5.95126	4.01729	5.96871		18.8682	0.60473	-0.07547	0.52633
18.8887	5.378	4.08235	5.46383		18.8887	5.9524	3.94883	5.8999		18.8887	0.60449	0.01008	0.61462
18.9092	5.37779	4.10539	5.48894		18.9092	5.95355	3.95814	5.9108		18.9092	0.60425	0.05302	0.65871
18.9296	5.37759	4.07088	5.45104		18.9296	5.9547	3.99076	5.94542		18.9296	0.60401	-0.02065	0.58315
18.9501	5.37738	4.02935	5.40717		18.9501	5.95587	4.08756	6.04737		18.9501	0.60378	0.01078	0.61462
18.9706	5.3772	3.99808	5.37528		18.9706	5.95705	4.11181	6.07535		18.9706	0.60354	0.01102	0.61462
18.9911	5.377	3.99365	5.37064		18.9911	5.95824	4.02291	5.98141		18.9911	0.60331	-0.00572	0.59758
19.0116	5.3768	3.91052	5.2832		19.0116	5.95943	4.00414	5.96358		19.0116	0.60308	-0.01119	0.59183
19.0321	5.37661	4.09518	5.47646		19.0321	5.96065	4.05633	6.01859		19.0321	0.60285	0.03082	0.63415
19.0525	5.37641	4.02152	5.39816		19.0525	5.96186	4.03879	6.00141		19.0525	0.60262	0.03372	0.63691
19.073	5.37622	4.02611	5.40268		19.073	5.96309	4.01816	5.98141		19.073	0.60238	-0.03903	0.56259
19.0935	5.37603	3.86933	5.23644		19.0935	5.96433	4.00943	5.97381		19.0935	0.60216	0.01516	0.61744
19.114	5.37584	4.06849	5.44674		19.114	5.96558	4.02065	5.98645		19.114	0.60193	-0.02431	0.57732
19.1345	5.37566	4.0845	5.46383		19.1345	5.96684	3.9352	5.8999		19.1345	0.6017	0.00725	0.60897
19.1549	5.37548	4.05246	5.42935		19.1549	5.96811	3.93658	5.90263		19.1549	0.60147	0.05566	0.65871
19.1754	5.3753	4.09255	5.47227		19.1754	5.96939	4.01938	5.98896		19.1754	0.60125	0.07584	0.68004
19.1959	5.37513	4.02277	5.39816		19.1959	5.97069	4.07826	6.05209		19.1959	0.60102	-0.04629	0.55365
19.2164	5.37496	4.01401	5.38907		19.2164	5.972	4.06825	6.04263		19.2164	0.6008	0.02743	0.62861
19.2369	5.37479	3.92166	5.2933		19.2369	5.97331	3.97758	5.95064		19.2369	0.60058	-0.06875	0.5294
19.2573	5.37464	4.03202	5.40717		19.2573	5.97463	4.05454	6.03069		19.2573	0.60035	0.0359	0.63691
19.2778	5.37449	3.99616	5.37064		19.2778	5.97596	3.98008	5.95584		19.2778	0.60013	0.02265	0.62304
19.2983	5.37435	4.04515	5.42054		19.2983	5.9773	4.05429	6.03309		19.2983	0.59991	0.03099	0.63138
19.3188	5.37422	3.94542	5.31812		19.3188	5.97865	3.99517	5.97381		19.3188	0.59969	0.0312	0.63138
19.3393	5.3741	3.94553	5.31812		19.3393	5.98001	4.0355	6.01616		19.3393	0.59947	-0.07059	0.52633
19.3597	5.37401	3.8711	5.23644		19.3597	5.98138	3.96972	5.95064		19.3597	0.59926	0.00403	0.60329
19.3802	5.37395	3.96887	5.34233		19.3802	5.98277	3.95576	5.93754		19.3802	0.59904	-0.01004	0.58894
19.4007	5.37392	3.98281	5.35659		19.4007	5.98417	3.98718	5.97126		19.4007	0.59882	-0.06999	0.52633
19.4212	5.37392	4.08997	5.46806		19.4212	5.98558	4.02056	6.00635		19.4212	0.59861	0.02686	0.62583
19.4417	5.37395	4.01501	5.38907		19.4417	5.98701	4.08254	6.07304		19.4417	0.59839	-0.04378	0.55365
19.4622	5.37401	3.89911	5.26786		19.4622	5.98845	4.00051	5.98896		19.4622	0.59818	-0.01206	0.58605
19.4826	5.3741	4.10499	5.4848		19.4826	5.98991	4.07343	6.06611		19.4826	0.59797	-0.02044	0.57732
19.5031	5.37419	3.96864	5.34233		19.5031	5.9914	4.00256	5.99396		19.5031	0.59776	-0.00591	0.59183
19.5236	5.37426	4.02802	5.40268		19.5236	5.99292	3.96109	5.95324		19.5236	0.59755	-0.03436	0.56259
19.5441	5.37426	3.96858	5.34233		19.5441	5.99447	3.97456	5.96871		19.5441	0.59734	-0.00549	0.59183
19.5646	5.37415	4.10867	5.48894		19.5646	5.99604	4.06988	6.06843		19.5646	0.59713	-0.01388	0.58315
19.585	5.37392	3.99209	5.36598		19.585	5.99761	4.03021	6.02828		19.585	0.59692	-0.01081	0.58605
19.6055	5.3736	3.96457	5.33754		19.6055	5.99916	4.02162	6.02102		19.6055	0.59671	0.07268	0.67209
19.626	5.37323	4.01572	5.38907		19.626	6.00066	3.96607	5.96615		19.626	0.59651	0.04487	0.6424
19.6465	5.37286	3.96065	5.33272		19.6465	6.00207	4.06424	6.06843		19.6465	0.5963	0.02091	0.61744
19.667	5.37251	4.06758	5.44242		19.667	6.00343	4.01023	6.01372		19.667	0.5961	-0.04158	0.55365
19.6874	5.37219	3.94734	5.31812		19.6874	6.00477	4.03716	6.04263		19.6874	0.59589	-0.06725	0.52633
19.7079	5.37192	3.91966	5.28827		19.7079	6.00613	4.00513	6.01127		19.7079	0.59569	-0.01821	0.57732
19.7284	5.37169	3.93851	5.30827		19.7284	6.00752	4.0013	6.00881		19.7284	0.59549	0.05105	0.64787
19.7489	5.37151	3.97124	5.34233		19.7489	6.00894	3.93596	5.9428		19.7489	0.59529	0.00797	0.60329
19.7694	5.37137	4.03948	5.41165		19.7694	6.01039	4.03403	6.04501		19.7694	0.59509	-0.00613	0.58894
19.7898	5.37128	4.13291	5.51343		19.7898	6.01186	4.05062	6.06379		19.7898	0.59489	0.02776	0.62304
19.8103	5.37125	4.03095	5.40268		19.8103	6.0134	4.07081	6.08677		19.8103	0.59469	0.01418	0.60897
19.8308	5.37126	3.98544	5.35659		19.8308	6.01508	3.96444	5.97889		19.8308	0.5945	-0.01416	0.58024
19.8513	5.37132	3.95747	5.32788		19.8513	6.01687	3.96028	5.97635		19.8513	0.5943	0.01456	0.60897
19.8718	5.37145	3.9527	5.32301		19.8718	6.01844	3.99042	6.00881		19.8718	0.59411	-0.0483	0.54462
19.8922	5.37162	3.91061	5.27811		19.8922	6.02003	4.07096	6.09357		19.8923	0.59391	-0.03372	0.55962
19.9127	5.37185	4.03902	5.41165		19.9127	6.02165	4.08397	6.10925		19.9127	0.59372	-0.05945	0.53246
19.9332	5.37211	3.96137	5.33272		19.9332	6.02332	3.90798	5.92693		19.9332	0.59353	-0.01033	0.58315
19.9537	5.37234	3.99365	5.36598		19.9537	6.02502	4.04026	6.06611		19.9537	0.59334	0.00708	0.60044
19.9742	5.3725	4.03408	5.40717		19.9742	6.02678	3.96288	5.98896		19.9742	0.59315	0.00727	0.60044
19.9947	5.37252	3.98419	5.35659		19.9947	6.02858	3.98284	6.01127		19.9947	0.59296	-0.0184	0.57439
20.0151	5.37237	4.03421	5.40717		20.0151	6.03038	3.97866	6.00881		20.0151	0.59277	-0.02397	0.5685
20.0356	5.37204	3.96143	5.33272		20.0356	6.03215	3.98414	6.01616		20.0356	0.59258	-0.04108	0.55065
20.0561	5.3716	3.9479	5.31812		20.0561	6.03379	3.92734	5.95842		20.0561	0.59239	0.01084	0.60329
20.0766	5.37112	4.08477	5.45959		20.0766	6.03527	3.88509	5.9135		20.0766	0.59221	0.02217	0.61462
20.0971	5.37065	3.9255	5.2933		20.0971	6.03661	3.91993	5.95324		20.0971	0.59202	-0.01748	0.57439
20.1175	5.37023	4.00041	5.37064		20.1175	6.03787	3.99762	6.03548		20.1175	0.59184	-0.00578	0.58605
20.138	5.36985	3.99613	5.36598		20.138	6.03914	3.96535	6.00389		20.138	0.59166	-0.01136	0.58024
20.1585	5.36953	4.01936	5.38907		20.1585	6.04045	3.95694	5.99645		20.1585	0.59148	-0.05445	0.53552
20.179	5.36927	3.96876	5.33754		20.179	6.04181	3.98418	6.02587		20.179	0.5913	-0.01677	0.57439
20.1995	5.36909	4.02866	5.39816		20.1995	6.04322	3.91861	5.95842		20.1995	0.59112	-0.04256	0.54764
20.2199	5.36907	3.93164	5.29832		20.2199	6.04465	3.98139	6.02587		20.2199	0.59094	0.000891155	0.59183
20.2404	5.36956	4.03258	5.40268		20.2404	6.04611	3.99653	6.04263		20.2404	0.59076	0.00394	0.59471
20.2609	5.37213	3.91481	5.2832		20.2609	6.0476	3.93355	5.97889		20.2609	0.59058	-0.01895	0.57145
20.2814	5.37324	3.9324	5.3033		20.2814	6.0491	3.94869	5.99645		20.2814	0.59041	-0.09395	0.4919
20.3019	5.37322	3.79647	5.14749		20.3019	6.05061	3.99441	6.04501		20.3019	0.59023	0.00446	0.59471
20.3223	5.37323	3.951	5.32301		20.3223	6.05215	3.96229	6.01372		20.3224	0.59006	-0.03577	0.55365
20.3428	5.37331	3.97414	5.34711		20.3428	6.05377	3.96778	6.02102		20.3428	0.58989	-0.00672	0.58315
20.3633	5.3736	4.02867	5.40268		20.3633	6.05563	3.97302	6.02828		20.3633	0.58972	0.01628	0.60614
20.3838	5.37409	3.9037	5.273		20.3838	6.05736	4.03557	6.09357		20.3838	0.58956	-0.04396	0.54462
20.4043	5.37602	3.95298	5.32788		20.4043	6.05902	4.04262	6.10256		20.4043	0.58944	0.00525	0.59471
20.4248	5.37878	3.90408	5.27811		20.4248	6.06065	4.01232	6.07304		20.4247	0.58948	0.0437	0.63415
20.4452	5.3795	3.96351	5.34233		20.4452	6.06229	4.01297	6.07535		20.4452	0.58956	0.10326	0.69834
20.4657	5.38035	4.02647	5.40717		20.4657	6.06396	3.99285	6.05678		20.4657	0.58951	-0.02946	0.55962
20.4862	5.38143	4.01659	5.39816		20.4862	6.06567	3.90045	5.96101		20.4862	0.5895	0.00519	0.59471
20.5067	5.38296	4.00609	5.38907		20.5067	6.06744	3.95695	6.02345		20.5067	0.58956	0.01922	0.60897
20.5272	5.3854	4.03879	5.42495		20.5272	6.06929	3.97138	6.04025		20.5272	0.58975	0.04079	0.63138
20.5476	5.38961	4.00851	5.39816		20.5476	6.07131	3.98558	6.05678		20.5476	0.59018	-0.01278	0.57732
20.5681	5.39788	3.88232	5.273		20.5681	6.07376	4.03487	6.10925		20.5681	0.59123	0.03131	0.62304
20.5886	5.41201	3.91922	5.32788		20.5886	6.07726	3.96366	6.04025		20.5886	0.59385	0.01221	0.60614
20.6091	5.42924	3.97817	5.40717		20.6091	6.08332	4.02343	6.10702		20.6091	0.60071	0.02208	0.62304
20.6296	5.43982	3.96787	5.40717		20.6296	6.09395	4.06903	6.16542		20.6296	0.61882	0.0519	0.67209
20.65	5.43677	3.9316	5.36598		20.65	6.10841	3.96525	6.07304		20.65	0.65351	-0.06257	0.58894
20.6705	5.42848	4.04286	5.47227		20.6705	6.11902	4.00128	6.1203		20.6705	0.67354	0.01169	0.6853
20.691	5.42738	3.92719	5.35186		20.691	6.11626	3.94885	6.06379		20.691	0.64035	0.03382	0.67475
20.7115	5.43861	3.89935	5.33272		20.7115	6.1056	3.97688	6.08222		20.7115	0.605	0.00958	0.61462
20.732	5.46472	3.99488	5.45959		20.732	6.09913	4.10388	6.20859		20.732	0.59297	-0.03281	0.55962
20.7524	5.51276	3.98453	5.49717		20.7524	6.10021	4.01119	6.11147		20.7524	0.58992	0.08386	0.6774
20.7729	5.59833	4.08803	5.69036		20.7729	6.10785	4.04998	6.1591		20.7729	0.58864	0.01735	0.60614
20.7934	5.74018	3.96425	5.70378		20.7934	6.12246	3.93859	6.05912		20.7934	0.58786	-0.01627	0.57145
20.8139	5.92716	3.91167	5.83481		20.8139	6.14548	3.93437	6.07764		20.8139	0.58732	-0.01285	0.57439
20.8344	6.01549	3.99091	6.00635		20.8344	6.16876	3.98201	6.1506		20.8344	0.58691	0.00491	0.59183
20.8548	5.84974	3.99959	5.84932		20.8548	6.16462	4.03132	6.19644		20.8548	0.58658	-0.0585	0.52633
20.8753	5.64511	4.03446	5.68017		20.8753	6.13783	3.92424	6.05912		20.8753	0.58629	0.05199	0.63966
20.8958	5.53199	3.93803	5.46806		20.8958	6.11917	3.91522	6.03069		20.8958	0.58601	-0.01445	0.57145
20.9163	5.47481	3.94714	5.42054		20.9163	6.11048	4.0141	6.12468		20.9163	0.5856	-0.06921	0.51395
20.9368	5.44379	4.11739	5.56834		20.9368	6.10665	4.02428	6.13123		20.9368	0.58531	0.0581	0.64514
20.9573	5.42555	4.01673	5.44242		20.9573	6.10501	3.99755	6.10256		20.9572	0.5852	-0.00786	0.57732
20.9777	5.41414	3.98415	5.39816		20.9777	6.10448	3.96011	6.06379		20.9777	0.58516	-0.01362	0.57145
20.9982	5.40663	4.04345	5.45104		20.9982	6.10461	4.06884	6.17587		20.9982	0.58505	-0.01351	0.57145
21.0187	5.40157	3.96954	5.37064		21.0187	6.10534	4.00169	6.10702		21.0187	0.58495	0.00971	0.59471
21.0392	5.39795	4.10928	5.51343		21.0392	6.1063	4.06919	6.17794		21.0392	0.58487	-0.00462	0.58024
21.0597	5.39542	4.04178	5.43808		21.0597	6.10724	3.9931	6.10032		21.0597	0.58481	-0.0336	0.55065
21.0801	5.39369	3.98176	5.37528		21.0801	6.10828	3.99652	6.10479		21.0801	0.5848	0.007	0.59183
21.1006	5.39267	4.06477	5.45959		21.1006	6.10942	3.9976	6.10702		21.1006	0.5849	0.04808	0.63415
21.1211	5.3925	4.06493	5.45959		21.1211	6.11066	3.95863	6.06843		21.1211	0.58524	0.05038	0.63691
21.1416	5.39346	4.01802	5.41165		21.1416	6.11206	3.98389	6.09582		21.1416	0.58624	0.05204	0.63966
21.1621	5.39553	3.99809	5.39363		21.1621	6.11379	3.96228	6.07535		21.1621	0.58907	0.10136	0.69575
21.1825	5.39761	4.06807	5.46806		21.1825	6.11601	3.96456	6.07993		21.1825	0.59647	0.01521	0.6118
21.203	5.39785	3.97768	5.37528		21.203	6.1186	3.95986	6.07764		21.203	0.60808	-0.02179	0.58605
21.2235	5.39587	4.08519	5.4848		21.2235	6.12065	4.01906	6.13988		21.2235	0.60923	-0.06545	0.5416
21.244	5.39338	3.97296	5.36598		21.244	6.12128	4.02891	6.1506		21.244	0.59593	0.03215	0.62861
21.2645	5.39053	4.10867	5.50533		21.2645	6.1212	4.00348	6.12468		21.2645	0.58716	-0.02717	0.55962
21.2849	5.39102	3.88844	5.273		21.2849	6.12152	3.99219	6.11368		21.2849	0.58459	0.01853	0.60329
21.3054	5.3951	4.02941	5.42495		21.3054	6.12243	3.9869	6.10925		21.3054	0.5838	-0.00647	0.57732
21.3259	5.39683	3.9968	5.39363		21.3259	6.12362	4.02455	6.14847		21.3259	0.58339	0.00841	0.59183
21.3464	5.39874	3.99038	5.38907		21.3464	6.1248	4.01497	6.13988		21.3464	0.58312	-0.0116	0.57145
21.3669	5.40098	3.93849	5.33754		21.3669	6.12631	4.03226	6.1591		21.3669	0.583	0.00879	0.59183
21.3874	5.40364	4.14586	5.56068		21.3874	6.12792	4.08314	6.21461		21.3874	0.58309	-0.04939	0.53246
21.4078	5.40683	3.99137	5.39816		21.4078	6.12959	4.0038	6.1334		21.4078	0.58295	-0.02888	0.55365
21.4283	5.41075	4.06755	5.48064		21.4283	6.13136	4.05728	6.19032		21.4283	0.5828	-0.00838	0.57439
21.4488	5.41558	4.11489	5.53733		21.4488	6.13326	4.11039	6.24998		21.4488	0.58266	0.000485314	0.58315
21.4693	5.42158	4.04543	5.46806		21.4693	6.1353	3.98511	6.1203		21.4693	0.58249	0.00355	0.58605
21.4898	5.42902	4.06593	5.49717		21.4898	6.13754	4.07424	6.21461		21.4898	0.58237	0.07357	0.65871
21.5102	5.43811	4.07636	5.51745		21.5102	6.14	3.96971	6.10925		21.5102	0.58229	-0.0428	0.53856
21.5307	5.44915	4.0508	5.50126		21.5307	6.14279	4.0786	6.22456		21.5307	0.5822	0.00958	0.59183
21.5512	5.46218	3.9507	5.41165		21.5512	6.14599	4.03546	6.18208		21.5512	0.58213	-0.01353	0.5685
21.5717	5.47705	4.08736	5.56834		21.5717	6.14974	4.05337	6.20456		21.5717	0.58206	0.06373	0.64787
21.5922	5.49326	4.08983	5.58725		21.5922	6.15419	3.9943	6.14847		21.5922	0.582	-0.01632	0.56555
21.6126	5.50966	4.08504	5.59842		21.6126	6.1595	3.96366	6.12249		21.6126	0.58197	0.0183	0.60044
21.6331	5.52486	4.09455	5.62402		21.6331	6.16595	3.89851	6.05912		21.6331	0.582	-0.00758	0.57439
21.6536	5.53688	4.04196	5.57973		21.6536	6.17366	3.98345	6.15698		21.6536	0.58216	-0.06307	0.51706
21.6741	5.54413	3.98541	5.52943		21.6741	6.18238	3.96252	6.14419		21.6741	0.58269	0.02039	0.60329
21.6946	5.54557	4.01877	5.56452		21.6946	6.19161	4.03623	6.22851		21.6946	0.58426	0.05392	0.63966
21.715	5.54087	3.98862	5.52943		21.715	6.20009	4.04499	6.24611		21.7151	0.5879	0.04784	0.63691
21.7355	5.53068	3.97497	5.50533		21.7355	6.20603	4.01445	6.22059		21.7355	0.59166	0.03089	0.62304
21.756	5.51702	3.9522	5.46806		21.756	6.20776	3.95047	6.15698		21.756	0.58935	0.05943	0.65059
21.7765	5.50269	4.01068	5.51343		21.7765	6.20522	4.01721	6.22258		21.7765	0.58434	0.0017	0.58605
21.797	5.48967	3.90829	5.39363		21.797	6.2	3.95991	6.1591		21.797	0.58209	-0.00476	0.57732
21.8174	5.47891	4.07144	5.55296		21.8174	6.19379	4.01667	6.2106		21.8175	0.58147	-0.02745	0.55365
21.8379	5.47057	4.1701	5.65599		21.8379	6.18775	4.03039	6.2186		21.8379	0.58123	0.01902	0.60044
21.8584	5.46476	3.96943	5.43372		21.8584	6.18275	3.95803	6.13988		21.8584	0.58108	-0.00958	0.57145
21.8789	5.46144	3.85319	5.3033		21.8789	6.1791	4.02316	6.20254		21.8789	0.58097	-0.00656	0.57439
21.8994	5.46055	4.01579	5.47646		21.8994	6.17676	4.01949	6.19644		21.8994	0.5809	-0.00649	0.57439
21.9199	5.46206	4.07257	5.53733		21.9199	6.17538	4.10323	6.28413		21.9199	0.58087	0.10171	0.68793
21.9403	5.466	3.95977	5.42495		21.9403	6.17502	3.97588	6.1506		21.9403	0.58098	-0.00657	0.57439
21.9608	5.47255	4.0203	5.49306		21.9608	6.17558	3.96493	6.13988		21.9608	0.58128	-0.07392	0.50456
21.9813	5.48201	4.02305	5.50533		21.9813	6.17702	4.01523	6.19236		21.9813	0.58126	0.00765	0.58894
22.0018	5.495	3.98985	5.4848		22.0018	6.17935	4.0754	6.25767		22.0018	0.58122	-0.06803	0.51083
22.0223	5.51339	4.06423	5.57973		22.0223	6.18267	4.01368	6.19644		22.0223	0.58121	-0.04177	0.53856
22.0427	5.53489	4.09196	5.63121		22.0427	6.18708	3.96417	6.1506		22.0427	0.58122	-0.06219	0.51706
22.0632	5.55659	4.02287	5.57973		22.0632	6.19286	3.932	6.12249		22.0632	0.58124	-0.00683	0.57439
22.0837	5.57931	4.10226	5.68698		22.0837	6.20027	4.10893	6.31536		22.0837	0.58127	-0.08852	0.48871
22.1042	5.60206	4.05253	5.65599		22.1042	6.20967	3.97882	6.18826		22.1042	0.5813	0.07205	0.65601
22.1247	5.62241	4.05937	5.68358		22.1247	6.22134	3.98931	6.2106		22.1247	0.58135	0.02171	0.60329
22.1451	5.63754	3.94736	5.5835		22.1451	6.23526	3.99915	6.23441		22.1451	0.5814	0.00751	0.58894
22.1656	5.6454	3.91868	5.56068		22.1656	6.25095	3.98745	6.23832		22.1656	0.58147	-0.00415	0.57732
22.1861	5.64481	3.8908	5.52943		22.1861	6.26622	3.84843	6.10256		22.1861	0.58155	-0.03044	0.55065
22.2066	5.63676	3.90163	5.53339		22.2066	6.27827	3.98148	6.25958		22.2066	0.58165	0.02141	0.60329
22.2271	5.62324	3.86305	5.47646		22.2271	6.28418	3.91029	6.19032		22.2271	0.58177	-0.01609	0.56555
22.2475	5.60666	3.95504	5.56068		22.2475	6.28285	4.01778	6.30079		22.2476	0.5819	-0.0366	0.54462
22.268	5.58924	3.96436	5.55296		22.268	6.2754	4.00498	6.2804		22.268	0.58207	0.00972	0.59183
22.2885	5.5731	3.88866	5.45532		22.2885	6.26393	3.969	6.23245		22.2885	0.58228	0.02909	0.6118
22.309	5.55955	4.03095	5.59099		22.309	6.25024	3.95533	6.20456		22.309	0.58263	0.02323	0.60614
22.3295	5.54949	3.93341	5.48064		22.3295	6.2367	3.98597	6.22258		22.3295	0.58338	-0.01185	0.57145
22.35	5.54438	3.98125	5.52545		22.35	6.22484	3.87666	6.09357		22.3499	0.58398	0.01633	0.60044
22.3704	5.54145	4.10844	5.65599		22.3704	6.2153	3.97532	6.19032		22.3704	0.58458	0.03233	0.61744
22.3909	5.54021	3.98928	5.52943		22.3909	6.20794	3.94626	6.15273		22.3909	0.58522	0.03712	0.62304
22.4114	5.54142	4.02657	5.56834		22.4114	6.20251	4.04453	6.24804		22.4114	0.58578	-0.00263	0.58315
22.4319	5.5448	3.85527	5.38907		22.4319	6.19863	4.07859	6.2804		22.4319	0.58642	-0.03225	0.55365
22.4524	5.55011	3.95231	5.50126		22.4524	6.19601	4.03198	6.22851		22.4524	0.58716	0.02434	0.6118
22.4728	5.55714	4.07145	5.63121		22.4728	6.19441	3.97346	6.16752		22.4728	0.58803	-0.08307	0.50141
22.4933	5.5659	3.89512	5.45532		22.4933	6.19364	4.01285	6.20658		22.4933	0.58906	0.03878	0.62861
22.5138	5.57633	3.88196	5.45104		22.5138	6.1936	3.99876	6.19236		22.5138	0.5903	0.01571	0.60614
22.5343	5.58851	3.98378	5.57215		22.5343	6.19424	3.99608	6.19032		22.5343	0.59178	-0.00571	0.58605
22.5548	5.60258	3.90349	5.50126		22.5548	6.19552	4.04565	6.24222		22.5548	0.59349	0.04514	0.63966
22.5752	5.61864	3.89996	5.51343		22.5752	6.19745	3.92976	6.12468		22.5752	0.59551	-0.0209	0.57439
22.5957	5.63716	4.01521	5.65249		22.5957	6.20009	4.02611	6.22654		22.5957	0.59798	0.03286	0.63138
22.6162	5.65845	3.85753	5.50533		22.6162	6.20352	3.98283	6.18621		22.6162	0.60103	-0.01202	0.58894
22.6367	5.6831	3.95964	5.64191		22.6367	6.20791	3.97047	6.17794		22.6367	0.60489	0.02072	0.62583
22.6572	5.71192	4.0051	5.71703		22.6572	6.21349	3.93901	6.1506		22.6572	0.60989	-0.00658	0.60329
22.6776	5.74585	3.89147	5.63121		22.6776	6.22058	3.97019	6.19032		22.6776	0.61664	-0.0442	0.57145
22.6981	5.78676	3.94489	5.7301		22.6981	6.22984	3.92967	6.15698		22.6981	0.62627	0.01869	0.64514
22.7186	5.83705	3.90132	5.73334		22.7186	6.24215	3.95142	6.19236		22.7186	0.64076	0.00978	0.65059
22.7391	5.90251	3.90158	5.79909		22.7391	6.25882	3.90109	6.15486		22.7391	0.66178	0.0334	0.69575
22.7596	5.99821	4.05693	6.05678		22.7596	6.28194	3.99098	6.27288		22.7596	0.68998	0.01344	0.70351
22.78	6.1529	3.9594	6.11147		22.78	6.31534	4.03996	6.35611		22.78	0.7318	0.05196	0.78514
22.8005	6.392	4.08013	6.47543		22.8005	6.36942	4.07793	6.45047		22.8005	0.8001	0.08304	0.88669
22.821	6.67586	4.01241	6.68835		22.821	6.46978	4.09631	6.57088		22.821	0.92182	0.14627	1.07933
22.8415	6.90575	3.997	6.90274		22.8415	6.65933	4.13759	6.80683		22.8415	1.17272	0.12168	1.30212
22.862	7.00501	4.01418	7.0193		22.862	6.94154	4.0936	7.03966		22.862	1.62955	0.0244	1.65425
22.8825	7.00004	4.11224	7.11883		22.8825	7.21586	4.03896	7.25559		22.8824	2.12603	-0.02937	2.09623
22.9029	6.98687	4.12751	7.12287		22.9029	7.34805	4.02009	7.36834		22.9029	2.26984	-0.02107	2.24855
22.9234	7.00208	4.12329	7.1333		22.9234	7.30533	4.06111	7.36834		22.9234	1.99247	0.0816	2.07749
22.9439	7.06818	4.03849	7.10743		22.9439	7.20754	4.08014	7.29097		22.9439	1.83954	0.09906	1.94368
22.9644	7.2321	4.06929	7.30384		22.9644	7.11831	4.08304	7.20489		22.9644	1.70967	0.07244	1.78479
22.9849	7.50356	4.00467	7.50824		22.9849	7.02022	4.09405	7.11883		22.9849	1.28389	0.18258	1.48421
23.0053	7.87005	4.00995	7.88005		23.0053	6.99421	4.05276	7.04839		23.0053	0.90291	0.09107	0.99825
23.0258	8.32936	3.96771	8.29655		23.0258	7.12468	4.02722	7.15227		23.0258	0.74925	0.13996	0.89948
23.0463	8.83969	3.95292	8.79149		23.0463	7.39935	4.00673	7.4061		23.0463	0.69296	-0.00763	0.6853
23.0668	9.25944	3.96026	9.2189		23.0668	7.72376	3.9914	7.71512		23.0668	0.6628	0.00128	0.66408
23.0873	9.31279	4.05908	9.37365		23.0873	7.90532	4.09475	8.0047		23.0873	0.64367	0.06536	0.71121
23.1077	9.06423	4.03186	9.09661		23.1077	7.80639	4.06361	7.87207		23.1077	0.63078	0.0702	0.70351
23.1282	8.93328	4.00064	8.93393		23.1282	7.65214	3.97523	7.62706		23.1282	0.62171	0.0311	0.6533
23.1487	8.68895	4.0587	8.74942		23.1487	7.52494	4.09413	7.62364		23.1487	0.61516	-0.03151	0.58315
23.1692	8.16723	4.00521	8.17245		23.1692	7.24997	4.01672	7.26683		23.1692	0.61037	-0.01272	0.59758
23.1897	7.65696	4.00221	7.65917		23.1897	6.92728	3.98557	6.91274		23.1897	0.60688	-0.01778	0.58894
23.2101	7.26314	3.96864	7.23129		23.2101	6.68809	3.91171	6.59578		23.2101	0.60439	0.068	0.67475
23.2306	6.96082	3.91502	6.87213		23.2306	6.52727	3.90398	6.42649		23.2306	0.60271	0.06956	0.67475
23.2511	6.72483	3.93893	6.66185		23.2511	6.41787	3.99723	6.4151		23.2511	0.60165	0.00448	0.60614
23.2716	6.53664	4.03503	6.57228		23.2716	6.3403	4.04874	6.39024		23.2716	0.60144	0.03219	0.63415
23.2921	6.38408	4.12539	6.51767		23.2921	6.28313	3.97299	6.25575		23.2921	0.60228	0.00385	0.60614
23.3126	6.25891	4.15215	6.42325		23.3126	6.2394	4.03838	6.27852		23.3126	0.60431	-0.02663	0.57732
23.333	6.15604	4.18526	6.35957		23.333	6.20518	3.97312	6.17794		23.333	0.60808	0.02033	0.62861
23.3535	6.07067	4.12386	6.20254		23.3535	6.17766	3.99198	6.16961		23.3535	0.6145	0.000123001	0.61462
23.374	6.00176	4.15337	6.16752		23.374	6.15555	3.98658	6.14204		23.374	0.62492	-0.01582	0.60897
23.3945	5.95177	4.14239	6.10479		23.3945	6.13846	3.94745	6.0845		23.3945	0.64155	-0.05951	0.58024
23.415	5.92941	4.1422	6.08222		23.415	6.12728	3.89901	6.02102		23.415	0.66968	0.00241	0.67209
23.4354	5.9441	4.04628	5.99146		23.4354	6.12659	3.99591	6.12249		23.4354	0.72836	-0.02706	0.70093
23.4559	5.98577	4.05305	6.04025		23.4559	6.14611	3.96595	6.11147		23.4559	0.87065	-0.08643	0.78038
23.4764	6.01376	4.01678	6.03069		23.4764	6.1922	3.93466	6.12468		23.4764	1.14707	-0.17056	0.9611
23.4969	5.99038	4.13367	6.1334		23.4969	6.24661	4.00143	6.24804		23.4969	1.41573	-0.22703	1.16087
23.5174	5.92978	3.99449	5.92426		23.5174	6.26565	4.06377	6.3315		23.5174	1.38831	-0.20094	1.16575
23.5378	5.86243	4.04981	5.9135		23.5378	6.23476	3.97613	6.2106		23.5378	1.19032	-0.1212	1.06147
23.5583	5.78701	3.8521	5.62762		23.5583	6.19107	4.03676	6.22851		23.5583	1.14653	-0.20552	0.91837
23.5788	5.70847	3.92558	5.63121		23.5788	6.14747	4.03203	6.18002		23.5788	1.02757	-0.12052	0.89948
23.5993	5.64479	3.99005	5.63479		23.5993	6.09541	3.99365	6.08904		23.5993	0.80295	-0.00833	0.79459
23.6198	5.60226	4.06865	5.67332		23.6198	6.04806	3.97805	6.02587		23.6198	0.67657	0.000828804	0.6774
23.6402	5.57385	4.09794	5.67675		23.6402	6.01555	3.94444	5.95842		23.6403	0.63383	0.00853	0.6424
23.6607	5.55538	4.00145	5.55683		23.6607	5.99489	3.97914	5.97381		23.6607	0.61556	-0.02627	0.58894
23.6812	5.54095	3.94929	5.48894		23.6812	5.98091	3.98281	5.96358		23.6812	0.60564	-0.01087	0.59471
23.7017	5.52858	3.85335	5.37064		23.7017	5.97038	4.03295	6.00389		23.7017	0.59965	-0.00207	0.59758
23.7222	5.51771	3.9113	5.42495		23.7222	5.96148	3.99695	5.95842		23.7222	0.59568	0.02152	0.61744
23.7426	5.50804	3.95675	5.46383		23.7426	5.95366	3.9164	5.86647		23.7427	0.59291	0.00465	0.59758
23.7631	5.49942	3.96912	5.46806		23.7631	5.94652	4.02939	5.97635		23.7631	0.59094	0.01227	0.60329
23.7836	5.49151	4.02168	5.51343		23.7836	5.93973	3.93193	5.8693		23.7836	0.58954	0.05151	0.6424
23.8041	5.4843	4.02081	5.50533		23.8041	5.93334	4.06817	6.00389		23.8041	0.5886	0.02294	0.6118
23.8246	5.4778	3.9485	5.42495		23.8246	5.92728	3.98365	5.9108		23.8246	0.5881	-0.03098	0.55664
23.8451	5.47199	3.96665	5.43808		23.8451	5.92151	3.99203	5.9135		23.8451	0.58807	-0.0107	0.57732
23.8655	5.46691	4.08964	5.56068		23.8655	5.91607	3.97587	5.89164		23.8655	0.58817	0.02059	0.60897
23.886	5.46259	4.01789	5.48064		23.886	5.91094	3.86121	5.76205		23.886	0.58871	-0.00844	0.58024
23.9065	5.4592	3.93649	5.39363		23.9065	5.90624	4.02567	5.93225		23.9065	0.58992	-0.06743	0.52016
23.927	5.4571	3.95555	5.41165		23.927	5.90202	4.00061	5.90263		23.927	0.59204	0.03859	0.63138
23.9475	5.45727	3.95965	5.4161		23.9475	5.89848	4.05577	5.95584		23.9475	0.59549	-0.04099	0.55365
23.9679	5.46265	4.00957	5.47227		23.9679	5.89599	3.99016	5.8861		23.9679	0.60083	0.0811	0.6853
23.9884	5.48057	3.91663	5.39363		23.9884	5.89554	4.00435	5.8999		23.9884	0.60949	0.03503	0.64514
24.0089	5.52199	3.97548	5.49717		24.0089	5.90022	3.90916	5.80513		24.0089	0.62648	0.01309	0.63966
24.0294	5.58924	4.13178	5.7301		24.0294	5.91721	3.92892	5.84354		24.0294	0.66849	0.06343	0.73397
24.0499	5.65869	4.0839	5.7462		24.0499	5.95536	3.99529	5.95064		24.0499	0.77292	0.02603	0.79929
24.0703	5.68992	4.03626	5.72685		24.0703	6.01072	4.04949	6.06146		24.0703	0.94468	0.16664	1.12601
24.0908	5.6673	4.05784	5.72685		24.0908	6.05504	4.06322	6.1203		24.0908	1.03925	0.05107	1.09164
24.1113	5.61754	4.06395	5.68358		24.1113	6.05467	3.99273	6.04737		24.1113	0.94819	0.11375	1.06865
24.1318	5.56092	4.04037	5.60212		24.1318	6.01953	4.02284	6.04263		24.1318	0.86171	0.10195	0.96904
24.1523	5.49997	4.15986	5.67332		24.1523	5.97921	4.10828	6.09357		24.1523	0.82623	0.1068	0.93895
24.1727	5.44899	4.06245	5.51343		24.1727	5.93621	4.00396	5.94017		24.1728	0.72599	0.06193	0.78988
24.1932	5.41485	3.94782	5.36129		24.1932	5.8934	3.99273	5.8861		24.1932	0.63976	-0.00285	0.63691
24.2137	5.39638	3.97912	5.37528		24.2137	5.86256	3.96979	5.83188		24.2137	0.60681	0.00497	0.6118
24.2342	5.38641	3.98435	5.37064		24.2342	5.84526	4.05578	5.90263		24.2342	0.59617	0.0071	0.60329
24.2547	5.37869	3.9966	5.37528		24.2547	5.83604	3.92276	5.75574		24.2547	0.59112	0.02597	0.61744
24.2752	5.37015	4.02763	5.39816		24.2752	5.82998	3.91955	5.7462		24.2752	0.58805	0.03439	0.62304
24.2956	5.36498	4.0148	5.3799		24.2956	5.82501	4.00393	5.82895		24.2956	0.586	0.03367	0.62024
24.3161	5.36093	3.91572	5.273		24.3161	5.82042	4.0688	5.89164		24.3161	0.58456	-0.01013	0.57439
24.3366	5.35752	3.98493	5.34233		24.3366	5.81655	3.92604	5.73979		24.3366	0.58352	-0.00909	0.57439
24.3571	5.35474	4.01117	5.36598		24.3571	5.81304	4.00406	5.81711		24.3571	0.58272	0.05537	0.63966
24.3776	5.35254	3.97564	5.32788		24.3776	5.80969	3.92041	5.72685		24.3776	0.58205	0.0238	0.60614
24.398	5.35086	3.84859	5.18739		24.398	5.80662	4.02208	5.82895		24.398	0.58136	0.01042	0.59183
24.4185	5.3491	4.02584	5.37528		24.4185	5.80353	3.91704	5.71703		24.4185	0.5809	-0.09404	0.4823
24.439	5.34632	3.92447	5.26786		24.439	5.80046	3.99258	5.79301		24.439	0.58039	0.06274	0.64514
24.4595	5.34226	4.09938	5.44674		24.4595	5.79736	4.00173	5.79909		24.4595	0.58016	-0.02909	0.55065
24.48	5.33663	3.89001	5.22036		24.48	5.79471	3.92214	5.71373		24.48	0.58002	0.0174	0.59758
24.5004	5.32957	4.04469	5.37528		24.5004	5.79233	3.87219	5.65599		24.5004	0.57993	0.000307082	0.58024
24.5209	5.32145	4.02995	5.35186		24.5209	5.79007	4.05484	5.84644		24.5209	0.57985	0.05549	0.63691
24.5414	5.31244	4.09459	5.41165		24.5414	5.78787	3.99596	5.78383		24.5414	0.57979	0.01196	0.59183
24.5619	5.30321	3.93537	5.23644		24.5619	5.78565	3.96438	5.74939		24.5619	0.57976	0.012	0.59183
24.5824	5.29423	3.94884	5.24175		24.5824	5.78337	4.05016	5.83481		24.5824	0.57974	0.000495372	0.58024
24.6028	5.2859	4.01725	5.3033		24.6028	5.78105	3.94722	5.72685		24.6028	0.5797	0.01489	0.59471
24.6233	5.27835	3.93851	5.21494		24.6233	5.77872	4.00814	5.7869		24.6233	0.57969	0.03705	0.61744
24.6438	5.27171	4.02626	5.29832		24.6438	5.77643	3.96091	5.73657		24.6438	0.57974	-0.01701	0.56259
24.6643	5.26602	4.12809	5.40268		24.6643	5.77424	4.01559	5.78996		24.6643	0.57979	-0.06669	0.51083
24.6848	5.26128	4.07349	5.33754		24.6848	5.77221	3.95564	5.72685		24.6848	0.57984	-0.07259	0.50456
24.7052	5.2575	3.85889	5.10595		24.7052	5.77037	4.00725	5.77765		24.7052	0.57989	0.01187	0.59183
24.7257	5.2547	4.06608	5.32301		24.7257	5.76876	4.07748	5.84932		24.7257	0.57996	-0.00264	0.57732
24.7462	5.25322	3.98336	5.23644		24.7462	5.76744	4.01322	5.78074		24.7462	0.58006	-0.0465	0.53246
24.7667	5.25325	3.98856	5.24175		24.7667	5.76638	3.96123	5.72685		24.7667	0.58017	-0.0116	0.5685
24.7872	5.25539	4.14131	5.40717		24.7872	5.76569	3.92737	5.69036		24.7872	0.58029	-0.04672	0.53246
24.8077	5.26074	4.04168	5.3033		24.8077	5.76552	4.05313	5.82008		24.8076	0.58041	0.00273	0.58315
24.8281	5.27158	4.14269	5.42495		24.8281	5.7661	4.10077	5.87212		24.8281	0.58054	0.00549	0.58605
24.8486	5.29237	4.04876	5.34233		24.8486	5.76789	4.11174	5.8861		24.8486	0.58072	0.05205	0.63415
24.8691	5.3296	4.07053	5.40268		24.8691	5.77164	4.064	5.83773		24.8691	0.58093	-0.02109	0.55962
24.8896	5.384	3.97296	5.35659		24.8896	5.77808	4.02079	5.79909		24.8896	0.58116	0.03833	0.62024
24.9101	5.42071	4.14102	5.57215		24.9101	5.78626	3.86206	5.63835		24.9101	0.58144	0.02161	0.60329
24.9305	5.38991	3.97178	5.36129		24.9305	5.78959	4.01543	5.80513		24.9305	0.58178	0.0431	0.62583
24.951	5.33978	4.13542	5.4848		24.951	5.78423	3.92262	5.70378		24.951	0.58224	0.02914	0.6118
24.9715	5.31402	4.0681	5.3845		24.9715	5.77859	3.91855	5.69373		24.9715	0.58293	0.0312	0.61462
24.992	5.30626	4.03543	5.34233		24.992	5.77695	4.13508	5.92158		24.992	0.58417	-0.03297	0.55065
25.0125	5.31379	3.98465	5.29832		25.0125	5.7786	4.01431	5.79301		25.0125	0.58563	0.02583	0.6118
25.0329	5.33058	4.08613	5.42054		25.0329	5.78278	4.05899	5.84354		25.0329	0.58665	-0.02957	0.55664
25.0534	5.35528	3.92567	5.27811		25.0534	5.78938	4.10729	5.90263		25.0534	0.58768	0.01549	0.60329
25.0739	5.38741	4.04108	5.42935		25.0739	5.79858	4.10391	5.90808		25.0739	0.58966	-0.01227	0.57732
25.0944	5.42677	4.00257	5.42935		25.0944	5.81086	4.00623	5.81711		25.0944	0.59301	-0.00982	0.58315
25.1149	5.47258	3.86909	5.33272		25.1149	5.8269	3.99321	5.82008		25.1149	0.59847	0.07841	0.68004
25.1353	5.52228	4.06295	5.58725		25.1353	5.84742	4.04591	5.8944		25.1353	0.61037	0.03943	0.65059
25.1558	5.57137	3.93986	5.50939		25.1558	5.87338	4.01538	5.88888		25.1558	0.64218	0.07623	0.72139
25.1763	5.61266	4.00046	5.61313		25.1763	5.90438	3.9737	5.87774		25.1763	0.71548	0.10777	0.82928
25.1968	5.64058	3.90174	5.53733		25.1968	5.93816	3.98883	5.92693		25.1968	0.80646	0.10794	0.92045
25.2173	5.65307	3.80526	5.43808		25.2173	5.9695	3.87622	5.83773		25.2173	0.806	0.05107	0.8584
25.2378	5.64981	3.82943	5.46383		25.2378	5.99212	3.94685	5.93754		25.2377	0.7358	0.11761	0.8606
25.2582	5.63214	3.81535	5.42935		25.2582	6.00156	3.96768	5.96871		25.2582	0.7202	0.06068	0.78276
25.2787	5.60333	3.82089	5.40717		25.2787	5.99651	3.90777	5.8999		25.2787	0.70453	0.12953	0.84282
25.2992	5.56783	3.78884	5.33272		25.2992	5.97979	3.93582	5.9135		25.2992	0.64778	0.04685	0.69575
25.3197	5.52998	3.85215	5.37064		25.3197	5.95489	3.9802	5.93489		25.3197	0.60884	0.00856	0.61744
25.3402	5.49296	3.81797	5.2933		25.3402	5.92547	3.82697	5.73657		25.3402	0.59543	0.03799	0.63415
25.3606	5.45922	3.8723	5.32301		25.3606	5.89559	3.96304	5.85793		25.3606	0.59104	0.02605	0.61744
25.3811	5.42958	3.84122	5.2575		25.3811	5.86853	3.96401	5.83188		25.3811	0.58892	0.04949	0.63966
25.4016	5.40469	3.92599	5.32788		25.4016	5.8466	3.92173	5.76519		25.4016	0.58767	-0.01609	0.57145
25.4221	5.38484	3.86163	5.23644		25.4221	5.83051	4.07973	5.9135		25.4221	0.58689	0.03281	0.62024
25.4426	5.37043	3.893	5.2575		25.4426	5.82014	3.96433	5.78383		25.4426	0.58639	0.02784	0.61462
25.463	5.36296	3.82873	5.17615		25.463	5.81521	3.95119	5.76519		25.463	0.58607	-1.68429e-05	0.58605
25.4835	5.36183	3.99007	5.35186		25.4835	5.81533	3.97793	5.79301		25.4835	0.58587	0.000180614	0.58605
25.504	5.36713	3.77755	5.11799		25.504	5.82032	4.01149	5.83188		25.504	0.58576	-0.02291	0.56259
25.5245	5.37899	3.964	5.34233		25.5245	5.82971	4.01088	5.84064		25.5245	0.58572	-0.00547	0.58024
25.545	5.39653	3.81932	5.1985		25.545	5.84261	4.03181	5.87493		25.545	0.58575	-0.0026	0.58315
25.5654	5.41781	3.89159	5.3033		25.5654	5.85717	4.07974	5.94017		25.5654	0.58581	-0.04037	0.54462
25.5859	5.44009	3.85865	5.28827		25.5859	5.8716	3.96669	5.83773		25.5859	0.5859	-0.02594	0.55962
25.6064	5.45936	3.88505	5.33754		25.6064	5.88449	3.96266	5.84644		25.6064	0.58602	0.00579	0.59183
25.6269	5.47157	3.82742	5.2832		25.6269	5.89494	3.90571	5.79606		25.6269	0.58623	-0.02047	0.56555
25.6474	5.47392	3.92277	5.39363		25.6474	5.90119	3.89453	5.78996		25.6474	0.58663	0.05427	0.6424
25.6678	5.46575	3.74128	5.17048		25.6678	5.90064	3.92252	5.82008		25.6679	0.58681	-0.02394	0.56259
25.6883	5.44794	3.7773	5.1985		25.6883	5.89184	3.97494	5.86647		25.6883	0.58698	0.0591	0.64787
25.7088	5.42245	3.87854	5.2933		25.7088	5.87589	3.95974	5.83481		25.7088	0.5872	-0.01852	0.5685
25.7293	5.39183	3.88313	5.26786		25.7293	5.85514	4.00845	5.86363		25.7293	0.58744	-0.02455	0.56259
25.7498	5.35906	4.03399	5.39363		25.7498	5.83167	3.97381	5.80513		25.7498	0.5877	-0.01322	0.57439
25.7703	5.32692	3.92314	5.24702		25.7703	5.80745	4.0007	5.80814		25.7703	0.58798	-0.03086	0.55664
25.7907	5.29756	3.93566	5.23111		25.7907	5.78458	4.08391	5.87212		25.7907	0.58828	0.01209	0.60044
25.8112	5.27177	3.90868	5.17615		25.8112	5.76434	4.13668	5.9108		25.8112	0.5886	0.000342228	0.58894
25.8317	5.25007	4.07041	5.32301		25.8317	5.74741	4.08647	5.83773		25.8317	0.58895	-8.59391e-06	0.58894
25.8522	5.23235	4.06388	5.29832		25.8522	5.73382	4.15129	5.89715		25.8522	0.58932	-0.01194	0.57732
25.8727	5.21828	4.018	5.23644		25.8727	5.72265	4.09298	5.82008		25.8727	0.58975	-0.03258	0.55664
25.8931	5.20563	4.06519	5.273		25.8931	5.71367	4.20416	5.94017		25.8931	0.59024	-0.06774	0.52016
25.9136	5.19475	4.11195	5.31321		25.9136	5.70649	4.12589	5.84064		25.9136	0.59079	-0.01916	0.57145
25.9341	5.18946	4.19328	5.40268		25.9341	5.70087	4.18605	5.90536		25.9341	0.59144	0.03111	0.62304
25.9546	5.18697	4.14442	5.34233		25.9546	5.69673	4.18949	5.90536		25.9546	0.5922	-0.02054	0.57145
25.9751	5.18683	4.13194	5.32788		25.9751	5.69409	4.10258	5.80212		25.9751	0.59317	-0.03876	0.55365
25.9955	5.19	4.08445	5.27811		25.9955	5.69316	4.16701	5.87493		25.9955	0.59445	-0.01124	0.58315
26.016	5.19976	4.13745	5.34711		26.016	5.69397	4.2507	5.97889		26.016	0.59619	0.0127	0.60897
26.0365	5.22509	4.01652	5.24175		26.0365	5.69716	4.24224	5.97126		26.0365	0.59861	0.04548	0.64514
26.057	5.28277	4.00043	5.2832		26.057	5.70438	4.20958	5.93754		26.057	0.60199	-0.0415	0.55962
26.0775	5.38471	4.00435	5.38907		26.0775	5.72085	4.11573	5.84354		26.0775	0.6069	0.01048	0.61744
26.0979	5.51213	3.91236	5.42054		26.0979	5.75996	4.09606	5.86079		26.098	0.61535	-0.04578	0.5685
26.1184	5.61547	3.84039	5.44242		26.1184	5.84237	4.00978	5.8522		26.1184	0.63652	0.09753	0.73896
26.1389	5.64497	3.91553	5.55683		26.1389	5.97074	3.975	5.94542		26.1389	0.69045	0.03779	0.72896
26.1594	5.60431	3.86112	5.45532		26.1594	6.10313	3.83544	5.92426		26.1594	0.78346	0.00168	0.78514
26.1799	5.53998	3.9148	5.45104		26.1799	6.16993	3.87596	6.03787		26.1799	0.8369	0.04654	0.88454
26.2004	5.46788	4.07445	5.54518		26.2004	6.14209	3.88788	6.02345		26.2004	0.78019	0.05863	0.84058
26.2208	5.38035	3.97652	5.35659		26.2208	6.07485	3.80133	5.85507		26.2208	0.73363	0.04796	0.78276
26.2413	5.29147	4.11348	5.41165		26.2413	6.00965	3.97461	5.98394		26.2413	0.73563	0.02752	0.76353
26.2618	5.22531	4.05628	5.2832		26.2618	5.92707	4.03087	5.95842		26.2618	0.70036	0.05666	0.75866
26.2823	5.1888	3.97069	5.15906		26.2823	5.82854	4.00041	5.82895		26.2823	0.64645	0.0699	0.71886
26.3028	5.17333	4.14371	5.32788		26.3028	5.74752	4.17618	5.94017		26.3028	0.62066	-0.01722	0.60329
26.3232	5.16806	4.08085	5.25227		26.3232	5.69995	4.22784	5.95584		26.3232	0.61333	-0.01281	0.60044
26.3437	5.16747	4.06669	5.23644		26.3437	5.67774	4.22035	5.92426		26.3437	0.61149	-0.00534	0.60614
26.3642	5.16878	4.20652	5.39816		26.3642	5.66819	4.16403	5.84644		26.3642	0.61138	0.06886	0.68268
26.3847	5.17073	4.12449	5.3033		26.3847	5.66388	4.23981	5.93489		26.3847	0.61228	-0.00895	0.60329
26.4052	5.17394	4.07054	5.24702		26.4052	5.66182	4.23935	5.93225		26.4052	0.61398	0.01726	0.63138
26.4256	5.17874	4.16368	5.35659		26.4256	5.66127	4.28906	5.99645		26.4256	0.61644	0.01483	0.63138
26.4461	5.18571	4.12866	5.32301		26.4461	5.66211	4.23913	5.93225		26.4461	0.61978	0.0277	0.64787
26.4666	5.19563	4.06003	5.2575		26.4666	5.66447	4.18398	5.86647		26.4666	0.62422	-0.01234	0.6118
26.4871	5.20965	4.10738	5.32301		26.4871	5.66876	4.22965	5.92693		26.4871	0.63018	-0.03209	0.59758
26.5076	5.22919	4.0715	5.3033		26.5076	5.67564	4.18173	5.87493		26.5076	0.63842	-0.01527	0.62304
26.528	5.25614	4.09998	5.36129		26.528	5.68599	4.23273	5.94803		26.5281	0.65012	-0.09483	0.55065
26.5485	5.29605	4.01701	5.31321		26.5485	5.70113	4.1767	5.8944		26.5485	0.66697	0.03589	0.70351
26.569	5.36481	4.0195	5.3845		26.569	5.72277	4.08192	5.80814		26.569	0.69082	-0.029	0.6614
26.5895	5.5005	4.02464	5.52545		26.5895	5.75488	4.20213	5.97889		26.5895	0.72307	-0.05732	0.66408
26.61	5.7484	4.08556	5.83773		26.61	5.80959	4.20562	6.03787		26.61	0.76633	-0.027	0.73896
26.6304	6.0914	4.03906	6.13123		26.6304	5.91822	4.19311	6.13123		26.6304	0.83906	0.07439	0.91629
26.6509	6.43684	4.10302	6.54535		26.6509	6.12685	4.16657	6.3081		26.6509	1.00397	0.11815	1.12938
26.6714	6.67872	4.00835	6.68711		26.6714	6.43192	4.10873	6.54679		26.6714	1.35591	0.10583	1.46754
26.6919	6.75588	4.09103	6.85118		26.6919	6.74126	4.0995	6.84588		26.6919	1.83995	0.11398	1.96068
26.7124	6.68549	3.9629	6.64769		26.7124	6.9384	4.07697	7.0184		26.7124	2.13752	0.0968	2.23916
26.7329	6.55075	3.99604	6.54679		26.7329	6.95642	4.0759	7.03527		26.7328	1.98498	0.0991	2.08916
26.7533	6.38877	4.04476	6.43455		26.7533	6.84789	4.02091	6.86901		26.7533	1.70269	0.10789	1.81662
26.7738	6.16426	4.0548	6.22059		26.7738	6.71875	4.06996	6.79122		26.7738	1.69172	0.12294	1.82253
26.7943	5.8814	3.94049	5.82008		26.7943	6.57034	4.06107	6.63332		26.7943	1.58519	0.13765	1.73276
26.8148	5.6062	3.9996	5.6058		26.8148	6.3508	4.09357	6.44889		26.8148	1.21441	0.08015	1.29786
26.8353	5.40856	4.10336	5.51745		26.8353	6.09675	4.15085	6.25958		26.8353	0.8954	0.0561	0.9531
26.8557	5.30402	4.06884	5.37528		26.8557	5.88943	4.16858	6.07304		26.8557	0.75777	0.00574	0.76353
26.8762	5.25738	4.09028	5.35186		26.8762	5.76613	4.09818	5.8693		26.8762	0.70501	0.06143	0.76837
26.8967	5.23579	3.98469	5.22036		26.8967	5.70776	4.03463	5.743		26.8967	0.67698	-0.01282	0.66408
26.9172	5.22377	4.08566	5.31321		26.9172	5.67934	4.16915	5.86363		26.9172	0.65908	-0.0408	0.61744
26.9377	5.21626	4.07422	5.2933		26.9377	5.66236	4.09788	5.76519		26.9377	0.64686	0.07657	0.72644
26.9581	5.21157	3.8941	5.09987		26.9581	5.65052	4.16914	5.83481		26.9581	0.63812	-0.00396	0.63415
26.9786	5.20897	4.05232	5.26269		26.9786	5.64158	4.01431	5.65599		26.9786	0.63169	0.01604	0.64787
26.9991	5.20805	3.93573	5.14166		26.9991	5.63467	4.09115	5.7301		26.9991	0.62684	0.01274	0.63966
27.0196	5.20849	3.87485	5.07517		27.0196	5.62923	4.08717	5.72031		27.0196	0.62309	0.01913	0.6424
27.0401	5.21014	4.17608	5.40268		27.0401	5.62489	4.04401	5.66988		27.0401	0.62016	-0.01393	0.60614
27.0605	5.21287	3.96394	5.17615		27.0605	5.6214	4.18859	5.82895		27.0605	0.61783	0.01889	0.63691
27.081	5.21665	3.87862	5.0876		27.081	5.61864	4.0998	5.72359		27.081	0.61597	0.02609	0.6424
27.1015	5.2215	3.84706	5.05625		27.1015	5.61648	4.05203	5.66988		27.1015	0.61442	0.01682	0.63138
27.122	5.22748	3.81468	5.02388		27.122	5.61483	4.01271	5.62762		27.122	0.61299	0.07711	0.69315
27.1425	5.23468	3.88427	5.11199		27.1425	5.61366	4.06439	5.68017		27.1425	0.61198	0.02462	0.63691
27.163	5.2432	3.95627	5.1985		27.163	5.61294	4.1251	5.7462		27.1629	0.6112	-0.03898	0.57145
27.1834	5.25318	3.80958	5.04343		27.1834	5.61265	4.1052	5.72359		27.1834	0.61056	0.0572	0.66943
27.2039	5.265	3.93043	5.19296		27.2039	5.61282	4.06197	5.67675		27.2039	0.61006	0.05768	0.66943
27.2244	5.27877	3.9279	5.20401		27.2244	5.61352	3.98501	5.59842		27.2244	0.60965	0.00496	0.61462
27.2449	5.29515	3.92284	5.21494		27.2449	5.61475	3.94734	5.56068		27.2449	0.60934	0.01084	0.62024
27.2654	5.31445	3.89524	5.20401		27.2654	5.61652	4.11048	5.73334		27.2654	0.6091	-0.04546	0.56259
27.2858	5.33702	3.88481	5.21494		27.2858	5.61922	4.04281	5.66296		27.2858	0.60893	4.52253e-05	0.60897
27.3063	5.36366	3.95078	5.31321		27.3063	5.62288	4.0083	5.63121		27.3063	0.60881	0.03304	0.6424
27.3268	5.39495	3.84827	5.23111		27.3268	5.6277	3.97834	5.6058		27.3268	0.60874	0.02509	0.63415
27.3473	5.4317	3.92758	5.35659		27.3473	5.63394	3.99013	5.62402		27.3473	0.60871	-0.01957	0.58894
27.3678	5.47488	3.8289	5.28827		27.3678	5.64193	4.06934	5.71373		27.3678	0.60868	-0.03372	0.57439
27.3882	5.5255	3.65818	5.11799		27.3882	5.65201	4.08118	5.73657		27.3882	0.60853	-0.01373	0.59471
27.4087	5.58602	3.80877	5.37528		27.4087	5.66477	4.01863	5.68358		27.4087	0.60854	-0.03075	0.57732
27.4292	5.65946	3.74628	5.37064		27.4292	5.681	3.98894	5.66988		27.4292	0.60868	-0.05357	0.55365
27.4497	5.75031	3.8586	5.59842		27.4497	5.7022	3.91802	5.61677		27.4497	0.60885	-0.03105	0.57732
27.4702	5.86311	3.7681	5.60212		27.4702	5.73096	3.86572	5.58725		27.4702	0.60904	-0.0114	0.59758
27.4906	6.0026	3.72053	5.68017		27.4906	5.76932	3.98964	5.7589		27.4906	0.60922	0.01373	0.62304
27.5111	6.18135	3.62085	5.72031		27.5111	5.82237	3.98291	5.80513		27.5111	0.60929	0.02992	0.63966
27.5316	6.4223	3.70045	6.07304		27.5316	5.8988	4.02514	5.92426		27.5316	0.60969	-0.0602	0.54764
27.5521	6.74912	3.91751	6.66313		27.5521	6.01402	3.90913	5.91889		27.5521	0.61046	-0.03544	0.57439
27.5726	7.15223	4.01165	7.16395		27.5726	6.18504	3.9352	6.1181		27.5726	0.61163	0.04343	0.65601
27.593	7.54472	4.22389	7.79565		27.593	6.40704	4.03489	6.44254		27.5931	0.6125	0.01871	0.63138
27.6135	7.72677	4.1475	7.88571		27.6135	6.61433	4.20567	6.84268		27.6135	0.61357	0.02307	0.63691
27.634	7.57536	3.8623	7.42774		27.634	6.66946	3.92637	6.59304		27.634	0.61497	-0.02569	0.58894
27.6545	7.39251	3.93728	7.32778		27.6545	6.56471	3.90033	6.4599		27.6545	0.61734	0.03793	0.65601
27.675	7.33964	4.11203	7.45819		27.675	6.47451	4.01158	6.48616		27.675	0.62295	0.02727	0.65059
27.6955	7.16554	4.00457	7.17012		27.6955	6.41734	4.04467	6.46303		27.6955	0.63685	5.4534e-05	0.63691
27.7159	6.8102	3.93485	6.74288		27.7159	6.28109	3.89807	6.17379		27.7159	0.66126	-0.00255	0.65871
27.7364	6.47393	3.99687	6.4708		27.7364	6.09709	3.92669	6.02102		27.7364	0.67651	-0.07331	0.60044
27.7569	6.24461	4.17793	6.43935		27.7569	5.95553	4.09857	6.05912		27.7569	0.66324	-0.02868	0.63415
27.7774	6.11116	4.22048	6.35784		27.7774	5.87151	4.01722	5.88888		27.7774	0.65457	0.06941	0.72644
27.7979	6.04566	4.33196	6.43935		27.7979	5.83394	4.10805	5.94803		27.7979	0.66623	0.07939	0.74886
27.8183	6.01961	4.36485	6.4599		27.8183	5.83215	4.0807	5.9162		27.8183	0.68871	0.01215	0.70093
27.8388	6.01026	4.37775	6.46925		27.8388	5.85223	4.13255	5.99396		27.8388	0.73538	-0.03887	0.69575
27.8593	6.01163	4.37467	6.46614		27.8593	5.87225	4.12366	6.00389		27.8593	0.79169	0.00989	0.80163
27.8798	6.02885	4.21835	6.27288		27.8798	5.86994	4.03481	5.90536		27.8798	0.77521	-0.05002	0.72392
27.9003	6.06376	4.20674	6.29342		27.9003	5.8433	4.04721	5.89164		27.9003	0.69903	-0.000684648	0.69834
27.9207	6.10957	4.13139	6.24998		27.9207	5.80856	4.05896	5.8693		27.9207	0.64802	0.01329	0.6614
27.9412	6.15485	4.09787	6.25767		27.9412	5.77691	4.05351	5.83188		27.9412	0.62957	0.03393	0.66408
27.9617	6.18739	3.94536	6.13123		27.9617	5.75092	3.96348	5.71373		27.9617	0.62385	-0.01198	0.6118
27.9822	6.19919	4.00735	6.20658		27.9822	5.72851	3.99834	5.72685		27.9822	0.62139	-0.03193	0.58894
28.0027	6.18772	3.97589	6.16331		28.0027	5.70686	3.98696	5.69373		28.0027	0.62007	0.01398	0.63415
28.0231	6.15463	3.94924	6.10256		28.0231	5.68476	3.93422	5.61677		28.0232	0.61932	-0.04395	0.57439
28.0436	6.1026	3.9664	6.06843		28.0436	5.66266	3.99336	5.65599		28.0436	0.61892	-0.02393	0.59471
28.0641	6.03527	3.97149	6.00635		28.0641	5.64213	3.97495	5.61677		28.0641	0.61874	-0.01252	0.60614
28.0846	5.95751	4.04059	5.99894		28.0846	5.62424	4.07654	5.70378		28.0846	0.6187	0.03139	0.65059
28.1051	5.87519	4.04019	5.9162		28.1051	5.60922	4.01823	5.62762		28.1051	0.61876	-0.02096	0.59758
28.1256	5.79421	4.16301	5.97126		28.1256	5.59683	3.99417	5.59099		28.1256	0.61889	-0.01828	0.60044
28.146	5.71968	4.17032	5.90536		28.146	5.58668	4.07673	5.66643		28.146	0.61905	0.0284	0.64787
28.1665	5.65411	4.20863	5.8861		28.1665	5.57826	4.10928	5.69373		28.1665	0.61918	0.01486	0.63415
28.187	5.59973	4.32875	5.98896		28.187	5.57138	4.03385	5.6058		28.187	0.61886	0.01517	0.63415
28.2075	5.55712	4.22874	5.81413		28.2075	5.56596	4.08621	5.65599		28.2075	0.61913	0.05161	0.67209
28.228	5.52706	4.29434	5.8693		28.228	5.56085	3.96522	5.52545		28.2279	0.61951	0.01995	0.63966
28.2484	5.50951	4.22517	5.76205		28.2484	5.55642	3.99268	5.54908		28.2484	0.61989	-0.05292	0.56555
28.2689	5.50377	4.25168	5.78996		28.2689	5.55243	4.12921	5.69036		28.2689	0.62028	-0.02805	0.59183
28.2894	5.50967	4.19654	5.72685		28.2894	5.54848	4.07948	5.63121		28.2894	0.62067	0.02683	0.64787
28.3099	5.52789	4.11743	5.65249		28.3099	5.54549	4.06545	5.61313		28.3099	0.62107	-0.06805	0.55065
28.3304	5.55797	4.2421	5.83188		28.3304	5.54276	4.17715	5.73657		28.3304	0.62147	-0.01801	0.60329
28.3508	5.59852	4.03217	5.63121		28.3508	5.54038	4.04221	5.5835		28.3508	0.62187	-0.01002	0.6118
28.3713	5.64878	4.10162	5.75574		28.3713	5.53835	4.02584	5.56452		28.3713	0.62227	-0.00203	0.62024
28.3918	5.70656	3.91068	5.61313		28.3918	5.53649	4.06701	5.6058		28.3918	0.62268	-0.01641	0.60614
28.4123	5.76806	3.9283	5.69373		28.4123	5.53501	3.93124	5.46383		28.4123	0.62308	0.02448	0.64787
28.4328	5.82793	3.96568	5.79301		28.4328	5.53382	4.03024	5.56452		28.4328	0.62344	-0.02553	0.59758
28.4532	5.87905	3.87808	5.74939		28.4532	5.53294	3.92921	5.45959		28.4533	0.62362	0.06722	0.69315
28.4737	5.91481	3.82227	5.72031		28.4737	5.53239	3.97726	5.50939		28.4737	0.62401	-0.0708	0.55065
28.4942	5.9299	3.9065	5.83188		28.4942	5.53227	3.9457	5.47646		28.4942	0.62444	-0.01535	0.60897
28.5147	5.92321	3.73269	5.61677		28.5147	5.53265	3.9493	5.48064		28.5147	0.62488	-0.07161	0.55065
28.5352	5.89667	3.81803	5.69709		28.5352	5.53362	4.0267	5.56068		28.5352	0.62531	-0.01064	0.61462
28.5556	5.85352	3.76096	5.5835		28.5556	5.53529	4.02507	5.56068		28.5556	0.62575	0.03242	0.65871
28.5761	5.79666	3.96902	5.76519		28.5761	5.53774	4.09587	5.63835		28.5761	0.62619	-0.00872	0.61744
28.5966	5.73042	4.06357	5.79606		28.5966	5.54083	3.91007	5.44674		28.5966	0.62664	-0.06766	0.55664
28.6171	5.65985	3.92643	5.5835		28.6171	5.54411	3.82018	5.34711		28.6171	0.62708	-0.0096	0.61744
28.6376	5.58988	4.08957	5.68358		28.6376	5.5467	3.91647	5.45959		28.6376	0.62753	-0.0323	0.59471
28.6581	5.52434	4.13588	5.66988		28.6581	5.54764	3.88035	5.42054		28.658	0.62799	-0.01884	0.60897
28.6785	5.46586	4.15302	5.63121		28.6785	5.54652	3.94401	5.48894		28.6785	0.62844	-0.00261	0.62583
28.699	5.41495	4.18685	5.6204		28.699	5.54363	3.93107	5.47227		28.699	0.6289	-0.01973	0.60897
28.7195	5.37196	4.20715	5.60212		28.7195	5.53952	3.90733	5.44242		28.7195	0.62936	-0.00353	0.62583
28.74	5.33631	4.16987	5.52146		28.74	5.53459	3.91975	5.45104		28.74	0.62982	-0.02063	0.60897
28.7605	5.30709	4.15287	5.47227		28.7605	5.52922	3.9048	5.42935		28.7605	0.63028	-0.08497	0.5416
28.7809	5.28338	4.21357	5.52146		28.7809	5.52392	3.86142	5.37528		28.7809	0.63075	0.0556	0.68793
28.8014	5.26393	3.98841	5.25227		28.8014	5.51904	3.92617	5.44242		28.8014	0.63122	0.03492	0.66676
28.8219	5.24796	3.96225	5.20949		28.8219	5.51478	3.88158	5.38907		28.8219	0.63169	0.03447	0.66676
28.8424	5.23467	3.99112	5.22575		28.8424	5.51115	3.9942	5.50533		28.8424	0.63217	-0.02016	0.6118
28.8629	5.22332	3.91069	5.1299		28.8629	5.50803	3.85078	5.34711		28.8629	0.63264	0.00971	0.6424
28.8833	5.2133	3.99075	5.20401		28.8833	5.50539	4.00399	5.50939		28.8833	0.63312	0.00651	0.63966
28.9038	5.20477	3.9498	5.15329		28.9038	5.50307	3.98189	5.4848		28.9038	0.63361	0.03002	0.66408
28.9243	5.19764	3.9732	5.17048		28.9243	5.50101	3.87745	5.37064		28.9243	0.63413	-0.00275	0.63138
28.9448	5.19156	4.04391	5.23644		28.9448	5.49916	3.953	5.45104		28.9448	0.63487	-0.04214	0.59183
28.9653	5.18625	4.04897	5.23644		28.9653	5.49747	3.86406	5.35186		28.9653	0.63593	-0.02109	0.61462
28.9857	5.18159	3.91016	5.0876		28.9857	5.49592	3.99304	5.48894		28.9857	0.63645	0.03502	0.67209
29.0062	5.17748	3.94222	5.11799		29.0062	5.49447	3.93691	5.42935		29.0062	0.63696	0.01887	0.65601
29.0267	5.17398	3.95686	5.1299		29.0267	5.4932	3.9216	5.41165		29.0267	0.63747	-0.00883	0.62861
29.0472	5.17077	4.0327	5.20401		29.0472	5.49247	3.95528	5.44674		29.0472	0.63799	-0.03962	0.59758
29.0677	5.1679	4.17285	5.35659		29.0677	5.49124	3.84451	5.32301		29.0677	0.63851	-0.00161	0.63691
29.0882	5.16557	3.99922	5.16479		29.0882	5.49006	3.96585	5.45532		29.0881	0.63904	0.00879	0.64787
29.1086	5.16361	4.00685	5.17048		29.1086	5.48901	3.9834	5.47227		29.1086	0.63959	0.0028	0.6424
29.1291	5.16196	3.97991	5.14166		29.1291	5.48807	3.98846	5.47646		29.1291	0.64028	0.00212	0.6424
29.1496	5.16061	4.05291	5.21494		29.1496	5.4872	3.75065	5.20401		29.1496	0.64157	0.00357	0.64514
29.1701	5.15955	4.02199	5.18178		29.1701	5.48646	3.9029	5.3845		29.1701	0.6423	0.000104977	0.6424
29.1906	5.15878	3.96577	5.12396		29.1906	5.48621	3.90729	5.38907		29.1906	0.64301	0.01558	0.65871
29.211	5.15833	4.02319	5.18178		29.211	5.48591	3.91173	5.39363		29.211	0.64377	0.00409	0.64787
29.2315	5.15826	4.05513	5.21494		29.2315	5.48539	3.89554	5.37528		29.2315	0.64459	-0.01859	0.62583
29.252	5.15888	4.04937	5.20949		29.252	5.48496	3.96249	5.44674		29.252	0.64549	-0.05774	0.58605
29.2725	5.16056	3.90078	5.05625		29.2725	5.48471	3.97104	5.45532		29.2725	0.64651	-0.06964	0.57439
29.293	5.16325	3.84638	4.99721		29.293	5.48485	3.95844	5.44242		29.293	0.64771	-0.01347	0.63415
29.3134	5.1695	4.09849	5.273		29.3134	5.48555	3.93701	5.42054		29.3134	0.64917	-0.05304	0.59471
29.3339	5.18294	4.03674	5.22036		29.3339	5.48753	3.9061	5.38907		29.3339	0.65109	-0.00321	0.64787
29.3544	5.20777	4.10024	5.31321		29.3544	5.49259	3.97164	5.46383		29.3544	0.65383	0.0181	0.67209
29.3749	5.2452	3.97546	5.22036		29.3749	5.5044	3.99686	5.50126		29.3749	0.65852	0.0161	0.67475
29.3954	5.28901	4.08699	5.3799		29.3954	5.5278	3.80965	5.31812		29.3954	0.669	0.01358	0.68268
29.4158	5.32434	4.05407	5.3799		29.4158	5.56476	3.99976	5.56452		29.4158	0.69637	-0.04737	0.64787
29.4363	5.33439	4.22543	5.58725		29.4363	5.60914	3.99667	5.6058		29.4363	0.7557	0.0078	0.76353
29.4568	5.31298	3.98545	5.29832		29.4568	5.64328	3.93484	5.57595		29.4568	0.82844	-0.00144	0.827
29.4773	5.27285	4.23467	5.53733		29.4773	5.64626	3.90015	5.54126		29.4773	0.83357	-0.02691	0.80629
29.4978	5.23226	4.16119	5.40717		29.4978	5.61473	4.03367	5.64897		29.4978	0.75916	-0.01269	0.74639
29.5182	5.20274	4.20066	5.42495		29.5182	5.56872	3.87722	5.43808		29.5182	0.69679	0.0413	0.73896
29.5387	5.18626	4.16129	5.36129		29.5387	5.52788	3.93792	5.46383		29.5387	0.67104	0.00896	0.68004
29.5592	5.17946	4.14676	5.33754		29.5592	5.50098	3.95944	5.45959		29.5592	0.66304	0.06147	0.72644
29.5797	5.17792	4.02037	5.1985		29.5797	5.48671	4.02243	5.50939		29.5797	0.66007	0.10283	0.76837
29.6002	5.17878	4.19834	5.39816		29.6002	5.48	3.93388	5.41165		29.6002	0.65866	0.02115	0.68004
29.6207	5.18075	4.15795	5.35186		29.6207	5.47677	4.04372	5.52146		29.6207	0.658	-0.02627	0.63138
29.6411	5.18336	4.08585	5.273		29.6411	5.47492	4.04549	5.52146		29.6411	0.65776	-0.03413	0.62304
29.6616	5.18651	4.14065	5.33754		29.6616	5.47367	3.94823	5.42054		29.6616	0.65782	0.000885516	0.65871
29.6821	5.19037	4.15779	5.36129		29.6821	5.47281	3.80071	5.25227		29.6821	0.65831	0.01369	0.67209
29.7026	5.19647	4.19489	5.41165		29.7026	5.47249	3.91144	5.3799		29.7026	0.65913	-0.0085	0.65059
29.7231	5.20288	4.0957	5.3033		29.7231	5.47456	3.93899	5.41165		29.7231	0.65955	0.04302	0.70351
29.7435	5.20836	4.19966	5.42935		29.7435	5.47544	3.86659	5.33272		29.7435	0.66003	-0.0067	0.6533
29.764	5.21462	4.03696	5.25227		29.764	5.47574	3.89165	5.36129		29.764	0.66055	-0.0126	0.64787
29.7845	5.22163	3.99333	5.21494		29.7845	5.47627	4.02468	5.50126		29.7845	0.66107	-0.00505	0.65601
29.805	5.22945	3.98559	5.21494		29.805	5.47718	3.94071	5.4161		29.805	0.66135	0.01851	0.68004
29.8255	5.2381	3.90793	5.14166		29.8255	5.47887	3.98507	5.46383		29.8255	0.66371	-0.01036	0.6533
29.8459	5.24728	3.86249	5.09987		29.8459	5.48022	3.90858	5.3845		29.8459	0.6664	-0.00766	0.65871
29.8664	5.25822	3.96805	5.22575		29.8664	5.48203	3.92363	5.40268		29.8664	0.66772	-0.04907	0.61744
29.8869	5.27049	3.96652	5.23644		29.8869	5.4851	3.85817	5.33272		29.8869	0.6692	0.01598	0.6853
29.9074	5.28452	3.92765	5.20949		29.9074	5.48778	3.86421	5.34233		29.9074	0.67086	-0.00675	0.66408
29.9279	5.29964	3.90867	5.20401		29.9279	5.49093	3.92784	5.4161		29.9279	0.67278	0.03276	0.70608
29.9483	5.31736	3.92219	5.23644		29.9483	5.49512	3.87854	5.36598		29.9484	0.67505	0.00235	0.6774
29.9688	5.34097	3.94384	5.2832		29.9688	5.50048	3.88615	5.3799		29.9688	0.67783	-0.01101	0.66676
29.9893	5.3757	3.87895	5.24702		29.9893	5.50766	3.89201	5.39363		29.9893	0.68135	-0.00658	0.67475
30.0098	5.43278	3.77606	5.18178		30.0098	5.51836	3.83786	5.34233		30.0098	0.68603	-0.02958	0.65601
30.0303	5.52258	3.81804	5.32301		30.0303	5.53705	3.94512	5.48064		30.0303	0.69265	-0.0699	0.62024
30.0508	5.64577	3.7533	5.36598		30.0508	5.57366	3.95672	5.52943		30.0508	0.70297	0.00567	0.70865
30.0712	5.78335	3.87082	5.64545		30.0712	5.64092	3.84775	5.47646		30.0712	0.72234	-0.05662	0.66408
30.0917	5.90304	3.92579	5.826		30.0917	5.74935	3.82069	5.55296		30.0917	0.76861	0.01405	0.78276
30.1122	5.96907	4.05065	6.02102		30.1122	5.88759	3.95967	5.84644		30.1122	0.88339	-0.02253	0.8606
30.1327	5.9651	4.04043	6.00635		30.1327	6.01878	4.05935	6.07993		30.1327	1.08517	-0.01286	1.07223
30.1532	5.91175	3.9313	5.84064		30.1532	6.09328	4.06374	6.1591		30.1532	1.261	0.02087	1.28209
30.1736	5.85304	3.9417	5.79301		30.1736	6.07576	4.08586	6.16542		30.1736	1.2184	-0.10849	1.10381
30.1941	5.82574	3.9057	5.72685		30.1941	5.97994	4.11566	6.10256		30.1941	0.99945	0.05847	1.05967
30.2146	5.84613	3.91637	5.7589		30.2146	5.85818	3.96833	5.826		30.2146	0.8229	0.03913	0.8628
30.2351	5.90929	4.09264	6.00635		30.2351	5.75915	3.99029	5.74939		30.2351	0.74812	-0.02638	0.72139
30.2556	6.00179	4.08574	6.09131		30.2556	5.70642	4.0138	5.72031		30.2556	0.72283	0.00611	0.72896
30.276	6.11151	4.0682	6.18208		30.276	5.69644	3.95363	5.64897		30.276	0.71224	-0.03681	0.67475
30.2965	6.23169	4.08862	6.32436		30.2965	5.71482	3.92301	5.63479		30.2965	0.70671	-0.000623235	0.70608
30.317	6.35565	4.08185	6.44095		30.317	5.75034	3.93856	5.68698		30.317	0.70376	-0.04665	0.65601
30.3375	6.4769	4.10245	6.58479		30.3375	5.79668	3.96292	5.7589		30.3375	0.70237	0.0088	0.71121
30.358	6.58765	4.02932	6.6174		30.358	5.84854	3.96905	5.81711		30.358	0.70202	-0.02432	0.6774
30.3784	6.67857	4.07002	6.7511		30.3784	5.89818	3.99349	5.89164		30.3784	0.70241	0.00367	0.70608
30.3989	6.74211	4.15414	6.90875		30.3989	5.93636	4.00902	5.94542		30.3989	0.70338	0.0228	0.72644
30.4194	6.77281	4.20202	6.99668		30.4194	5.95509	4.01854	5.97381		30.4194	0.70484	0.04308	0.74886
30.4399	6.77066	4.23892	7.04054		30.4399	5.95334	4.11512	6.07535		30.4399	0.70675	-0.07781	0.62583
30.4604	6.73912	4.26008	7.03615		30.4604	5.93587	4.01209	5.94803		30.4604	0.70904	-0.01577	0.69315
30.4808	6.68246	4.22702	6.93731		30.4808	5.90777	4.05431	5.96358		30.4809	0.71151	-0.01308	0.69834
30.5013	6.60332	4.19614	6.82002		30.5013	5.87177	3.98626	5.85793		30.5013	0.71248	0.04979	0.76353
30.5218	6.50573	4.15275	6.67077		30.5218	5.83195	3.91185	5.73979		30.5218	0.71626	-0.00249	0.71377
30.5423	6.39518	4.11026	6.51175		30.5423	5.79011	3.90799	5.69373		30.5423	0.72114	-0.03521	0.6853
30.5628	6.2806	3.99792	6.27852		30.5628	5.75308	3.87221	5.61677		30.5628	0.7268	-0.000361596	0.72644
30.5833	6.1689	3.91057	6.07535		30.5833	5.72396	3.97349	5.69709		30.5832	0.73347	0.03431	0.76837
30.6037	6.06736	3.80276	5.84932		30.6037	5.70312	3.89707	5.59471		30.6037	0.74144	0.02657	0.76837
30.6242	5.98043	3.77659	5.7301		30.6242	5.6921	3.78749	5.45532		30.6242	0.75126	-0.02697	0.72392
30.6447	5.91301	3.82653	5.72359		30.6447	5.69244	3.95408	5.64545		30.6447	0.76398	-0.14166	0.6118
30.6652	5.8691	3.81545	5.66643		30.6652	5.70344	3.85308	5.54518		30.6652	0.77955	-0.05893	0.71886
30.6857	5.84873	3.74986	5.56452		30.6857	5.7261	3.88969	5.60947		30.6857	0.80008	-0.05464	0.74392
30.7061	5.85881	3.83564	5.68017		30.7061	5.76131	3.90619	5.66296		30.7061	0.82776	-0.06226	0.76353
30.7266	5.91833	3.96021	5.87774		30.7266	5.81058	3.83198	5.62762		30.7266	0.86495	-0.04163	0.82244
30.7471	6.06875	3.9557	6.02345		30.7471	5.87668	3.9674	5.84354		30.7471	0.9131	-0.09938	0.80861
30.7676	6.35042	3.96205	6.31173		30.7676	5.97083	3.86732	5.82895		30.7676	0.97074	-0.06092	0.90792
30.7881	6.73807	3.92893	6.66441		30.7881	6.12616	3.96574	6.09131		30.7881	1.03679	-0.0489	0.98667
30.8085	7.13793	3.9771	7.11477		30.8085	6.39427	4.04256	6.43775		30.8085	1.13152	0.03051	1.1625
30.829	7.46333	4.01806	7.48156		30.829	6.79047	4.0184	6.80904		30.829	1.32511	0.03678	1.36258
30.8495	7.65465	4.04463	7.7003		30.8495	7.23612	4.03025	7.26683		30.8495	1.72854	0.0396	1.76893
30.87	7.69123	3.99631	7.68754		30.87	7.62397	4.12645	7.75876		30.87	2.32113	0.05832	2.38118
30.8905	7.60824	4.01045	7.61874		30.8905	7.87444	4.1289	8.01202		30.8905	2.82775	0.12177	2.95724
30.9109	7.47526	4.02765	7.50329		30.9109	7.9416	4.13011	8.08055		30.9109	2.9365	0.17252	3.12479
30.9314	7.31971	4.05346	7.37463		30.9314	7.85473	4.12288	7.98548		30.9314	2.60114	0.08627	2.69124
30.9519	7.10965	4.06016	7.17166		30.9519	7.71323	4.09564	7.81359		30.9519	2.3263	0.07311	2.40215
30.9724	6.81651	4.01532	6.83195		30.9724	7.57386	4.12106	7.70256		30.9724	2.40075	0.18265	2.60115
30.9929	6.46025	3.98558	6.44572		30.9929	7.38898	4.13934	7.5385		30.9929	2.34067	0.1712	2.52739
31.0134	6.0977	4.06945	6.16961		31.0134	7.10301	4.12706	7.2385		31.0133	1.92198	0.12728	2.05772
31.0338	5.80355	3.9865	5.78996		31.0338	6.73908	3.97895	6.7178		31.0338	1.42901	0.06369	1.49478
31.0543	5.61309	4.02495	5.63835		31.0543	6.36304	4.05385	6.41836		31.0543	1.12584	0.10064	1.23171
31.0748	5.50974	4.11143	5.62762		31.0748	6.05898	4.03618	6.09582		31.0748	0.99107	0.03495	1.02664
31.0953	5.45693	3.97706	5.43372		31.0953	5.86639	4.01404	5.88053		31.0953	0.922	-0.01605	0.90582
31.1158	5.43441	4.04916	5.4848		31.1158	5.76104	3.8811	5.63479		31.1158	0.87896	0.08443	0.96706
31.1362	5.44083	3.99292	5.43372		31.1362	5.70341	4.03573	5.73979		31.1362	0.85081	-0.01018	0.84058
31.1567	5.48371	4.08823	5.57595		31.1567	5.67316	4.00016	5.67332		31.1567	0.83315	0.01625	0.84953
31.1772	5.56562	3.94146	5.50533		31.1772	5.66988	4.02027	5.69036		31.1772	0.82465	-0.02276	0.80163
31.1977	5.6722	4.08023	5.75574		31.1977	5.70292	3.92071	5.6204		31.1977	0.82821	-0.02168	0.80629
31.2182	5.77167	4.04728	5.82008		31.2182	5.77938	3.97355	5.75257		31.2182	0.85849	0.02572	0.88454
31.2386	5.82552	4.06143	5.88888		31.2386	5.88822	4.0581	5.94803		31.2386	0.9515	0.08105	1.03592
31.2591	5.80678	4.10384	5.9162		31.2591	5.99706	4.1003	6.10256		31.2591	1.1265	0.03379	1.16087
31.2796	5.71837	4.1205	5.84644		31.2796	6.05862	4.01659	6.07535		31.2796	1.28913	0.06462	1.35589
31.3001	5.59187	4.02814	5.6204		31.3001	6.03533	4.00254	6.03787		31.3001	1.26077	0.04861	1.31058
31.3206	5.46479	4.13512	5.60947		31.3206	5.93282	4.12101	6.06146		31.3206	1.06059	0.06178	1.12432
31.341	5.36521	4.02358	5.38907		31.341	5.79553	4.00355	5.79909		31.341	0.88762	0.05583	0.94504
31.3615	5.301	4.05409	5.35659		31.3615	5.66649	4.06166	5.7301		31.3615	0.80871	0.06706	0.87807
31.382	5.26557	4.1665	5.44674		31.382	5.57273	3.96522	5.53733		31.382	0.78065	0.02758	0.80861
31.4025	5.24693	4.00533	5.25227		31.4025	5.51687	4.01639	5.53339		31.4025	0.76743	-0.01356	0.75377
31.423	5.23626	4.09208	5.33272		31.423	5.48696	3.99784	5.4848		31.423	0.75979	-0.01575	0.74392
31.4434	5.22907	4.03806	5.26786		31.4434	5.47052	3.95544	5.42495		31.4434	0.75439	-0.00552	0.74886
31.4639	5.22341	4.02334	5.24702		31.4639	5.45995	4.15501	5.62762		31.4639	0.75064	0.03621	0.78751
31.4844	5.21837	4.1253	5.35186		31.4844	5.45213	4.04406	5.49717		31.4844	0.74797	-0.00404	0.74392
31.5049	5.21468	4.12436	5.34711		31.5049	5.44578	3.97938	5.42495		31.5049	0.74604	0.09442	0.84506
31.5254	5.2116	4.11	5.32788		31.5254	5.44006	4.0856	5.52943		31.5254	0.74465	0.07914	0.827
31.5459	5.20899	4.09914	5.31321		31.5459	5.43521	3.98543	5.42054		31.5459	0.74366	0.02441	0.76837
31.5663	5.20677	4.07835	5.28827		31.5663	5.43161	4.06733	5.50126		31.5663	0.74299	0.02507	0.76837
31.5868	5.20486	4.0611	5.26786		31.5868	5.42944	4.01715	5.44674		31.5868	0.74255	-0.00111	0.74144
31.6073	5.2034	4.09972	5.30827		31.6073	5.43051	4.05678	5.48894		31.6073	0.74224	0.05769	0.80163
31.6278	5.20273	4.04835	5.25227		31.6278	5.42921	3.99136	5.42054		31.6278	0.74152	0.06275	0.80629
31.6483	5.20302	4.03287	5.23644		31.6483	5.42899	3.97842	5.40717		31.6483	0.73943	0.03783	0.77799
31.6687	5.2038	4.12974	5.34233		31.6687	5.4291	4.10277	5.53733		31.6687	0.73945	0.09017	0.83381
31.6892	5.20222	4.14355	5.35659		31.6892	5.42766	4.03553	5.46383		31.6892	0.73985	0.06214	0.80396
31.7097	5.20229	4.05864	5.26269		31.7097	5.42639	4.00295	5.42935		31.7097	0.74052	0.19605	0.95711
31.7302	5.20264	3.99036	5.19296		31.7302	5.42508	4.07719	5.50533		31.7302	0.74124	0.15596	0.91002
31.7507	5.20366	4.08586	5.2933		31.7507	5.4222	4.0836	5.50939		31.7507	0.742	0.0445	0.78751
31.7711	5.20429	4.07123	5.27811		31.7711	5.42063	3.92905	5.34711		31.7711	0.74278	0.0392	0.78276
31.7916	5.2052	4.08444	5.2933		31.7916	5.42096	3.99957	5.42054		31.7916	0.7434	0.05659	0.80163
31.8121	5.20785	4.13867	5.35659		31.8121	5.42073	3.97326	5.39363		31.8121	0.74389	0.04722	0.79224
31.8326	5.21017	3.99932	5.20949		31.8326	5.42056	4.12091	5.54908		31.8326	0.74488	0.05298	0.79929
31.8531	5.21086	4.11499	5.33272		31.8531	5.42047	4.12098	5.54908		31.8531	0.74593	0.03156	0.77799
31.8735	5.21224	4.00269	5.21494		31.8735	5.42049	4.03009	5.45104		31.8736	0.74703	-0.02038	0.72644
31.894	5.21375	4.1124	5.33272		31.894	5.42064	4.10327	5.52943		31.894	0.74825	0.05861	0.80861
31.9145	5.21544	4.13203	5.35659		31.9145	5.42091	4.07728	5.50126		31.9145	0.75006	0.01097	0.7611
31.935	5.21732	4.10486	5.32788		31.935	5.4212	4.18766	5.62762		31.935	0.75197	0.00909	0.7611
31.9555	5.21935	4.22882	5.47646		31.9555	5.42117	4.16944	5.6058		31.9555	0.75388	0.1247	0.88669
31.976	5.22148	4.25615	5.51343		31.976	5.42199	4.19587	5.63835		31.976	0.75599	0.06647	0.82472
31.9964	5.22333	4.14145	5.37528		31.9964	5.42301	4.18014	5.6204		31.9964	0.7576	0.14909	0.91837
32.0169	5.22602	4.25575	5.51745		32.0169	5.42424	4.27912	5.7462		32.0169	0.75926	0.22501	1.0116
32.0374	5.22902	4.20748	5.45959		32.0374	5.42568	4.25569	5.71703		32.0374	0.76101	0.17571	0.9531
32.0579	5.2323	4.16116	5.40717		32.0579	5.42735	4.23616	5.69373		32.0579	0.76287	0.12619	0.89736
32.0784	5.23591	4.08798	5.32788		32.0784	5.42922	4.21842	5.67332		32.0784	0.76483	-0.03525	0.72896
32.0988	5.23986	4.08435	5.32788		32.0988	5.43086	4.18261	5.63121		32.0988	0.76693	0.07936	0.84953
32.1193	5.24428	4.15856	5.4161		32.1193	5.43326	4.15602	5.60212		32.1193	0.76924	0.0296	0.79929
32.1398	5.24912	4.10208	5.35659		32.1398	5.4362	4.01048	5.44674		32.1398	0.77217	-0.01823	0.75377
32.1603	5.25445	4.16118	5.42935		32.1603	5.43958	4.05985	5.50126		32.1603	0.77728	0.06976	0.84953
32.1808	5.26031	4.04209	5.3033		32.1808	5.44343	4.06387	5.50939		32.1808	0.78029	-0.01901	0.7611
32.2012	5.26664	4.19047	5.47646		32.2012	5.4478	4.04427	5.49306		32.2012	0.7834	-0.0292	0.75377
32.2217	5.27377	4.04807	5.32301		32.2217	5.45283	4.13593	5.59842		32.2217	0.7868	0.01472	0.80163
32.2422	5.28165	4.05892	5.34233		32.2422	5.45859	4.06473	5.52545		32.2422	0.79052	0.00873	0.79929
32.2627	5.29029	4.16719	5.47227		32.2627	5.46521	4.06596	5.53339		32.2627	0.7946	-8.3584e-06	0.79459
32.2832	5.29983	4.14081	5.45104		32.2832	5.47286	4.13762	5.6204		32.2832	0.79892	0.02324	0.82244
32.3036	5.31052	3.97305	5.2832		32.3036	5.48175	4.10367	5.59099		32.3036	0.80373	-0.01609	0.78751
32.3241	5.32301	4.08081	5.40717		32.3241	5.49244	4.08369	5.57973		32.3241	0.80963	0.03482	0.84506
32.3446	5.33824	3.95124	5.28827		32.3446	5.50696	4.08412	5.59471		32.3446	0.8164	0.01504	0.83155
32.3651	5.35924	3.99735	5.35659		32.3651	5.52632	4.0225	5.54908		32.3651	0.82427	-0.05211	0.77078
32.3856	5.38554	4.05532	5.44242		32.3856	5.54426	3.92265	5.46383		32.3856	0.83357	-0.03824	0.79459
32.406	5.41418	4.1691	5.59842		32.406	5.56619	4.01716	5.5835		32.4061	0.84478	0.00473	0.84953
32.4265	5.45003	3.98382	5.43372		32.4265	5.59357	3.94901	5.54126		32.4265	0.85864	0.00416	0.8628
32.447	5.49427	4.04592	5.54126		32.447	5.62772	3.91347	5.53733		32.447	0.87626	-0.08067	0.79224
32.4675	5.54905	4.04465	5.59471		32.4675	5.67004	4.08223	5.75574		32.4675	0.89923	-0.06548	0.83155
32.488	5.62166	4.02695	5.64897		32.488	5.7218	4.01783	5.73979		32.488	0.92955	-0.12037	0.80163
32.5085	5.7267	4.03169	5.7589		32.5085	5.78475	4.01722	5.80212		32.5085	0.96915	0.0324	1.00209
32.5289	5.90122	4.03056	5.93225		32.5289	5.86351	3.96318	5.826		32.5289	1.01864	0.00425	1.0229
32.5494	6.18509	4.06648	6.25383		32.5494	5.96872	4.04867	6.01859		32.5494	1.07631	-0.12871	0.93895
32.5699	6.5653	4.00137	6.56667		32.5699	6.13461	4.06382	6.20051		32.5699	1.14063	-0.02117	1.11923
32.5904	6.96962	4.00671	6.97635		32.5904	6.40925	3.99105	6.40026		32.5904	1.23041	-0.02457	1.20553
32.6109	7.31883	4.00696	7.32581		32.6109	6.79804	3.9273	6.72263		32.6109	1.40922	-0.00103	1.40819
32.6313	7.55796	3.93265	7.48829		32.6313	7.2262	3.97018	7.19594		32.6313	1.78355	-0.01189	1.77159
32.6518	7.66006	3.95621	7.6153		32.6518	7.60475	3.91337	7.51425		32.6518	2.35823	-0.02999	2.32779
32.6723	7.63151	3.90716	7.53423		32.6723	7.86176	3.88841	7.7437		32.6723	2.88791	-0.07244	2.81279
32.6928	7.5262	3.89363	7.41397		32.6928	7.95497	3.88474	7.83281		32.6928	3.06763	-0.1196	2.94059
32.7133	7.3966	3.91376	7.30653		32.7133	7.89647	3.87174	7.75961		32.7133	2.7893	-0.07715	2.70909
32.7337	7.24423	3.94926	7.19218		32.7337	7.76817	3.89909	7.662		32.7337	2.44319	-0.02392	2.41898
32.7542	7.0321	3.98109	7.01302		32.7542	7.6392	3.90695	7.54168		32.7542	2.45807	-0.04191	2.41526
32.7747	6.75004	3.96242	6.71174		32.7747	7.49429	3.95117	7.44425		32.7747	2.52415	-0.0268	2.49699
32.7952	6.42606	3.94374	6.36819		32.7952	7.27144	3.8699	7.1325		32.7952	2.25013	-0.03123	2.21841
32.8157	6.11391	3.97544	6.08904		32.8157	6.9605	3.89816	6.8533		32.8157	1.76543	-0.08393	1.67788
32.8361	5.87288	4.09846	5.97635		32.8361	6.60915	3.97323	6.58203		32.8362	1.37532	0.01985	1.39537
32.8566	5.72524	4.02074	5.7462		32.8566	6.28284	4.03896	6.32257		32.8566	1.18076	0.06953	1.25276
32.8771	5.65283	4.11762	5.77765		32.8771	6.04379	4.01291	6.05678		32.8771	1.09107	-0.01691	1.07401
32.8976	5.62063	3.95266	5.57215		32.8976	5.90229	3.98121	5.88332		32.8976	1.04007	-0.01335	1.02664
32.9181	5.60902	4.05254	5.66296		32.9181	5.82702	4.00485	5.83188		32.9181	1.00774	-0.03797	0.96904
32.9386	5.60894	4.04263	5.65249		32.9386	5.78607	3.97933	5.76519		32.9385	0.98734	-0.06281	0.92252
32.959	5.6171	3.93783	5.55296		32.959	5.76272	3.91438	5.67332		32.959	0.97425	-0.06619	0.90582
32.9795	5.63267	3.90534	5.53339		32.9795	5.75001	3.95799	5.70711		32.9795	0.96689	-0.05531	0.91002
33	5.65548	3.99352	5.64897		33	5.74543	4.04648	5.79301		33	0.96399	-0.05057	0.91212
33.0205	5.68577	4.03396	5.72031		33.0205	5.74774	4.08079	5.83188		33.0205	0.96479	-0.01757	0.94706
33.041	5.7241	3.86514	5.57973		33.041	5.75626	4.03903	5.79606		33.041	0.96887	-0.04333	0.92459
33.0614	5.77109	3.94111	5.71043		33.0614	5.77068	3.95086	5.72031		33.0614	0.97607	-0.0561	0.91837
33.0819	5.82848	3.90912	5.73334		33.0819	5.79122	3.97125	5.76205		33.0819	0.98644	-0.08923	0.89311
33.1024	5.89773	3.74955	5.61313		33.1024	5.81833	3.9512	5.76832		33.1024	1.0002	-0.01535	0.98473
33.1229	5.98025	3.8591	5.82895		33.1229	5.8531	4.01607	5.8693		33.1229	1.01779	-0.00617	1.0116
33.1434	6.07599	3.96489	6.04025		33.1434	5.89749	3.98044	5.87774		33.1434	1.03989	-0.13138	0.89948
33.1638	6.18121	3.87648	6.04973		33.1638	5.95426	4.1143	6.07535		33.1638	1.06739	-0.04353	1.0229
33.1843	6.29085	3.97848	6.2691		33.1843	6.02776	4.07833	6.10925		33.1843	1.10281	0.00444	1.10726
33.2048	6.39765	3.9543	6.35089		33.2048	6.12072	3.99519	6.11589		33.2048	1.14983	0.04975	1.20084
33.2253	6.49943	3.97177	6.4708		33.2253	6.23278	4.04293	6.27664		33.2253	1.21606	0.02589	1.24229
33.2458	6.60734	3.96689	6.57368		33.2458	6.35901	4.05612	6.41673		33.2458	1.31306	0.00172	1.31479
33.2662	6.75423	3.97473	6.72863		33.2662	6.491	4.10088	6.59715		33.2662	1.44132	-0.03506	1.40564
33.2867	6.99586	3.97335	6.96885		33.2867	6.62648	4.0055	6.632		33.2867	1.56817	-0.04582	1.52129
33.3072	7.36794	3.95115	7.31788		33.3072	6.77874	3.97388	6.75227		33.3072	1.65685	-0.08017	1.57338
33.3277	7.83222	3.93588	7.76599		33.3277	6.99064	3.97844	6.96885		33.3277	1.73762	-0.1123	1.61877
33.3482	8.2989	3.96505	8.26333		33.3482	7.32023	3.95858	7.27794		33.3482	1.85177	-0.12727	1.71605
33.3686	8.68905	4.00075	8.6898		33.3686	7.77525	4.00587	7.78114		33.3687	2.05282	-0.02852	2.02389
33.3891	8.96102	4.04985	9.01213		33.3891	8.28506	3.95175	8.23563		33.3891	2.43964	-0.01046	2.42913
33.4096	9.08843	4.0355	9.12456		33.4096	8.74958	4.00863	8.75826		33.4096	3.07436	-0.08221	2.98868
33.4301	9.07625	3.99096	9.06716		33.4301	9.10025	4.04556	9.14687		33.4301	3.78509	-0.12435	3.65269
33.4506	8.97345	3.95896	8.93155		33.4506	9.29243	4.04028	9.33353		33.4506	4.27758	-0.11166	4.15945
33.4711	8.8371	3.95627	8.7924		33.4711	9.31026	4.04414	9.35539		33.471	4.30819	-0.0944	4.20919
33.4915	8.68007	4.03073	8.71128		33.4915	9.20415	4.03625	9.24106		33.4915	3.90568	-0.14904	3.74496
33.512	8.46398	4.0227	8.48694		33.512	9.06276	4.00566	9.06843		33.512	3.59724	-0.11737	3.47271
33.5325	8.15844	4.01558	8.17414		33.5325	8.9258	4.03097	8.95725		33.5325	3.70089	-0.06912	3.62933
33.553	7.76751	3.96165	7.72842		33.553	8.74429	4.03865	8.7837		33.553	3.71715	-0.04751	3.66849
33.5735	7.32393	3.91736	7.23778		33.5735	8.45932	4.08488	8.54792		33.5735	3.31494	-0.11685	3.19099
33.5939	6.89123	3.97396	6.86485		33.5939	8.07212	4.04761	8.12089		33.5939	2.67122	-0.11803	2.54594
33.6144	6.53917	4.02576	6.56526		33.6144	7.61726	3.96261	7.57917		33.6144	2.09831	-0.07819	2.01698
33.6349	6.30795	4.11635	6.43133		33.6349	7.16368	4.0281	7.19218		33.6349	1.75406	-0.02378	1.72999
33.6554	6.17722	4.03478	6.21261		33.6554	6.792	3.9981	6.7901		33.6554	1.55727	-0.00791	1.54933
33.6759	6.10645	3.97829	6.0845		33.6759	6.53933	4.00314	6.54247		33.6759	1.42362	-0.03288	1.39019
33.6963	6.06831	4.02274	6.09131		33.6963	6.38216	3.98951	6.37161		33.6963	1.32444	-0.04286	1.28064
33.7168	6.05061	3.96141	6.01127		33.7168	6.28005	3.97224	6.2519		33.7168	1.24845	-0.06297	1.18345
33.7373	6.04312	3.90439	5.9428		33.7373	6.20861	4.00198	6.2106		33.7373	1.18905	0.000764116	1.18981
33.7578	6.04015	3.93816	5.97635		33.7578	6.15467	4.01483	6.16961		33.7578	1.14185	-0.01571	1.12601
33.7783	6.03538	3.88018	5.90808		33.7783	6.10707	4.01097	6.1181		33.7783	1.10384	-0.00867	1.09513
33.7987	6.02428	3.73207	5.71703		33.7987	6.06229	3.79742	5.83773		33.7987	1.07292	-0.0292	1.04329
33.8192	6.00509	3.77738	5.75574		33.8192	6.01886	3.9754	5.99396		33.8192	1.04753	-0.06457	0.98083
33.8397	5.97834	3.79125	5.7462		33.8397	5.97754	3.87681	5.84644		33.8397	1.02653	0.00751	1.03407
33.8602	5.94478	3.76524	5.68017		33.8602	5.93849	3.95686	5.8944		33.8602	1.00909	0.04067	1.0506
33.8807	5.90622	3.80177	5.68698		33.8807	5.90135	4.0094	5.9108		33.8807	0.9947	0.00546	1.00017
33.9012	5.8638	3.8025	5.64545		33.9012	5.86665	4.07824	5.94803		33.9012	0.98401	0.03454	1.01915
33.9216	5.8199	3.7634	5.55296		33.9216	5.83628	4.07689	5.9162		33.9216	0.97628	-0.04844	0.92665
33.9421	5.77676	3.86724	5.63479		33.9421	5.81176	3.9425	5.75257		33.9421	0.96806	0.01075	0.97887
33.9626	5.73695	3.92862	5.66296		33.9626	5.79428	3.93779	5.7301		33.9626	0.9626	0.06208	1.02664
33.9831	5.70199	4.0084	5.71043		33.9831	5.7853	4.03131	5.81711		33.9831	0.95776	-0.01064	0.94706
34.0036	5.67258	4.0143	5.68698		34.0036	5.78459	3.99616	5.78074		34.0036	0.95382	0.00726	0.9611
34.024	5.64884	3.95081	5.59842		34.024	5.79175	4.03082	5.82305		34.024	0.95092	0.05532	1.00781
34.0445	5.63018	3.98309	5.61313		34.0445	5.80543	3.99068	5.79606		34.0445	0.94901	0.04807	0.99825
34.065	5.61604	3.96797	5.5835		34.065	5.82232	3.90881	5.72685		34.065	0.94802	-0.02518	0.92252
34.0855	5.60485	4.00461	5.60947		34.0855	5.83713	3.91297	5.7462		34.0855	0.94796	0.05271	1.00209
34.106	5.59952	4.0312	5.63121		34.106	5.8446	3.90614	5.7462		34.106	0.94881	-0.01788	0.93077
34.1264	5.59842	4.04932	5.64897		34.1264	5.8423	3.92863	5.76832		34.1264	0.95055	0.02219	0.97299
34.1469	5.60166	4.04286	5.64545		34.1469	5.83297	3.93736	5.76832		34.1469	0.95281	0.0333	0.98667
34.1674	5.60951	4.03188	5.64191		34.1674	5.82184	3.93006	5.74939		34.1674	0.95647	-0.01537	0.94098
34.1879	5.62162	3.98793	5.60947		34.1879	5.80913	3.93597	5.743		34.1879	0.96144	-0.00233	0.95911
34.2084	5.63647	3.98049	5.61677		34.2084	5.79559	4.01247	5.80814		34.2084	0.96861	0.02921	0.99825
34.2288	5.65155	3.95879	5.60947		34.2288	5.78305	4.06687	5.8522		34.2288	0.98082	0.02477	1.0059
34.2493	5.66519	4.05983	5.72685		34.2493	5.7739	4.05912	5.83481		34.2493	1.00476	-0.02747	0.97692
34.2698	5.6783	3.99161	5.66988		34.2698	5.76989	4.07106	5.84354		34.2698	1.04612	-0.02113	1.02477
34.2903	5.69362	3.97654	5.66988		34.2903	5.77121	3.99712	5.76832		34.2903	1.09011	-0.09316	0.99248
34.3108	5.7131	4.04779	5.76205		34.3108	5.77764	4.06653	5.84644		34.3108	1.10231	-0.11639	0.97887
34.3312	5.73736	3.94116	5.67675		34.3312	5.78996	3.9296	5.71703		34.3312	1.09519	-0.10653	0.98278
34.3517	5.76771	3.92863	5.69373		34.3517	5.80947	3.96868	5.77765		34.3517	1.09766	-0.128	0.9611
34.3722	5.80633	3.97173	5.77765		34.3722	5.83682	4.01243	5.84932		34.3722	1.10661	-0.0683	1.03592
34.3927	5.85589	3.87863	5.72685		34.3927	5.87265	4.1145	5.99396		34.3927	1.11841	-0.0196	1.09861
34.4132	5.91862	4.00827	5.92693		34.4132	5.91844	3.96818	5.8861		34.4132	1.12194	-0.05022	1.07044
34.4337	5.99558	3.84083	5.82305		34.4337	5.97636	3.97969	5.95584		34.4337	1.13368	-0.05292	1.07933
34.4541	6.08652	3.95705	6.04263		34.4541	6.04811	3.97327	6.02102		34.4541	1.16399	-0.09433	1.06507
34.4746	6.19259	3.95887	6.1506		34.4746	6.13577	3.96733	6.10256		34.4746	1.20988	-0.09613	1.10898
34.4951	6.3183	3.95919	6.27664		34.4951	6.2394	3.84612	6.07304		34.4951	1.27112	-0.14141	1.11923
34.5156	6.4808	4.02028	6.50129		34.5156	6.35845	3.89875	6.2519		34.5156	1.34952	-0.13315	1.20709
34.5361	6.71628	4.02968	6.74641		34.5361	6.49313	3.89902	6.38688		34.5361	1.44565	-0.14528	1.28929
34.5565	7.06216	4.0026	7.06476		34.5565	6.65003	3.90695	6.55251		34.5565	1.55535	-0.13951	1.40564
34.577	7.51083	4.00288	7.51371		34.577	6.8569	3.8772	6.72623		34.577	1.66955	-0.1333	1.52696
34.5975	7.9909	4.01829	8.00936		34.5975	7.15946	3.88137	7.03351		34.5975	1.78984	-0.14296	1.63616
34.618	8.42597	4.02913	8.45553		34.618	7.58229	3.95	7.53102		34.618	1.9546	-0.06993	1.88216
34.6385	8.76472	4.04643	8.81225		34.6385	8.07559	3.93712	8.01069		34.6385	2.24991	0.00737	2.2573
34.6589	8.97695	4.03139	9.00884		34.6589	8.54895	3.97804	8.52675		34.6589	2.77841	-0.02102	2.75717
34.6794	9.05145	3.99896	9.05041		34.6794	8.93654	4.01287	8.94949		34.6794	3.47781	-0.0445	3.43231
34.6999	9.00612	3.95597	8.96111		34.6999	9.19064	3.99705	9.18769		34.6999	4.08373	-0.03952	4.04342
34.7204	8.89417	3.95947	8.85281		34.7204	9.2816	3.97527	9.25656		34.7204	4.33387	-0.00661	4.32723
34.7409	8.76026	4.0072	8.76748		34.7409	9.22525	3.94636	9.17014		34.7409	4.09304	0.0051	4.09816
34.7613	8.6031	4.0274	8.63088		34.7613	9.09632	3.95219	9.04735		34.7613	3.65424	-0.05658	3.59603
34.7818	8.3836	4.0235	8.40738		34.7818	8.96334	3.96154	8.92412		34.7818	3.56627	-0.02706	3.53884
34.8023	8.07925	3.99169	8.07091		34.8023	8.82432	3.96667	8.79042		34.8023	3.72146	0.02778	3.74963
34.8228	7.69698	3.98243	7.67925		34.8228	8.61726	3.97245	8.58933		34.8228	3.58984	0.06311	3.65498
34.8433	7.26726	3.99678	7.26403		34.8433	8.3065	3.95206	8.25739		34.8433	3.08104	-0.02534	3.05538
34.8638	6.84403	4.01752	6.86171		34.8638	7.90609	3.9193	7.82204		34.8638	2.45177	-0.04619	2.4045
34.8842	6.49391	4.13739	6.64118		34.8842	7.45936	3.91577	7.37149		34.8842	1.96949	-0.01385	1.95554
34.9047	6.24821	4.14585	6.40523		34.9047	7.02663	3.93137	6.95559		34.9047	1.69401	0.01162	1.70569
34.9252	6.09312	4.0795	6.17587		34.9252	6.67892	3.94785	6.62539		34.9252	1.52749	-0.09792	1.42461
34.9457	5.99282	4.06856	6.06379		34.9457	6.43929	4.06856	6.51026		34.9457	1.40868	-0.02341	1.38499
34.9662	5.9206	3.95803	5.87774		34.9662	6.28173	4.06687	6.35089		34.9662	1.31945	-0.08969	1.22561
34.9866	5.864	4.03262	5.89715		34.9866	6.17212	4.00992	6.18208		34.9866	1.25055	-0.08888	1.1576
35.0071	5.81718	4.05879	5.87774		35.0071	6.08851	4.00505	6.09357		35.0071	1.1961	-0.04881	1.14608
35.0276	5.77795	3.96875	5.7462		35.0276	6.02217	4.02489	6.04737		35.0276	1.15238	-0.01122	1.1411
35.0481	5.7448	4.05287	5.79909		35.0481	5.96891	3.97934	5.94803		35.0481	1.11676	0.02079	1.13777
35.0686	5.71665	4.04139	5.7589		35.0686	5.92628	3.97396	5.8999		35.0686	1.08741	-0.02034	1.06686
35.089	5.69272	4.00437	5.69709		35.089	5.89261	4.09199	5.98896		35.089	1.06295	-0.04467	1.01727
35.1095	5.6721	4.06248	5.73657		35.1095	5.86607	4.03061	5.89715		35.1095	1.0424	-0.02299	1.01915
35.13	5.65438	4.01197	5.66643		35.13	5.84558	4.04767	5.8944		35.13	1.02497	0.01635	1.04145
35.1505	5.63912	4.07502	5.71703		35.1505	5.82998	4.11624	5.95324		35.1505	1.01009	-0.01556	0.99441
35.171	5.62595	3.99807	5.62402		35.171	5.81827	4.02212	5.84064		35.171	0.99728	0.0253	1.0229
35.1914	5.61464	4.03376	5.64897		35.1914	5.80959	3.89942	5.70378		35.1914	0.98612	0.0642	1.05242
35.2119	5.60482	4.03982	5.64545		35.2119	5.80307	4.05611	5.86079		35.2119	0.97568	0.07225	1.0506
35.2324	5.59634	4.07097	5.66988		35.2324	5.79806	3.998	5.79606		35.2324	0.96583	0.0168	0.98278
35.2529	5.58905	4.09956	5.69373		35.2529	5.79394	3.99298	5.7869		35.2529	0.95859	-0.02145	0.93691
35.2734	5.58284	4.09289	5.68017		35.2734	5.79017	4.00888	5.79909		35.2734	0.9522	-0.01116	0.94098
35.2938	5.57753	3.95302	5.52943		35.2938	5.78631	4.01865	5.80513		35.2938	0.94656	0.03932	0.98667
35.3143	5.57246	4.12338	5.70378		35.3143	5.78192	3.97724	5.7589		35.3143	0.94157	0.08847	1.03407
35.3348	5.5666	4.07589	5.64545		35.3348	5.77673	3.98233	5.7589		35.3348	0.93713	0.05204	0.99055
35.3553	5.56297	4.06265	5.62762		35.3553	5.77062	4.01614	5.7869		35.3553	0.93317	0.04469	0.97887
35.3758	5.5588	4.04943	5.60947		35.3758	5.76427	4.06267	5.82895		35.3758	0.92963	0.09934	1.03407
35.3963	5.55718	3.9649	5.52146		35.3963	5.75801	3.95351	5.71043		35.3963	0.92647	0.06393	0.99248
35.4167	5.55707	3.89922	5.45104		35.4167	5.75058	4.07545	5.82895		35.4167	0.92363	0.00507	0.92871
35.4372	5.55721	4.00729	5.56452		35.4372	5.74421	3.93792	5.68017		35.4372	0.92108	0.11366	1.04145
35.4577	5.55774	3.97208	5.52943		35.4577	5.7393	3.93933	5.67675		35.4577	0.91878	0.04715	0.96706
35.4782	5.55862	4.13263	5.70044		35.4782	5.73428	4.03649	5.77144		35.4782	0.91672	0.05845	0.97692
35.4987	5.56017	4.00051	5.56068		35.4987	5.7279	3.96641	5.69373		35.4987	0.91491	-0.03409	0.88023
35.5191	5.56246	4.02448	5.58725		35.5191	5.72343	3.9642	5.68698		35.5191	0.91366	0.10704	1.02664
35.5396	5.56564	3.9874	5.55296		35.5396	5.7199	4.02596	5.7462		35.5396	0.9125	-0.000383584	0.91212
35.5601	5.56986	4.05954	5.63121		35.5601	5.71661	4.0037	5.72031		35.5601	0.90962	0.0706	0.98278
35.5806	5.57536	4.08716	5.66643		35.5806	5.71354	3.8844	5.59099		35.5806	0.90485	0.04712	0.9531
35.6011	5.58241	4.02312	5.6058		35.6011	5.71146	4.0784	5.79301		35.6011	0.9043	0.04956	0.95511
35.6215	5.5913	4.0071	5.59842		35.6215	5.70973	3.99075	5.70044		35.6215	0.90385	0.01031	0.91421
35.642	5.60247	3.89988	5.49717		35.642	5.70838	4.07842	5.78996		35.642	0.90322	0.02917	0.93282
35.6625	5.61624	3.92405	5.53733		35.6625	5.70751	3.96971	5.67675		35.6625	0.90269	0.00522	0.90792
35.683	5.633	3.91223	5.54126		35.683	5.70721	4.0795	5.78996		35.683	0.90218	0.05158	0.95511
35.7035	5.65369	3.96024	5.61313		35.7035	5.70795	4.01551	5.72359		35.7035	0.90122	0.04094	0.94301
35.7239	5.67747	3.95478	5.63121		35.7239	5.71036	3.98351	5.69373		35.724	0.89911	0.04102	0.94098
35.7444	5.70321	3.88693	5.5835		35.7444	5.71211	3.9917	5.70378		35.7444	0.89909	-0.04625	0.85175
35.7649	5.73	3.91557	5.64191		35.7649	5.71479	4.03709	5.75257		35.7649	0.89922	0.03305	0.93282
35.7854	5.75578	3.91442	5.66643		35.7854	5.71864	4.06314	5.78383		35.7854	0.89949	-0.01908	0.88023
35.8059	5.78097	3.81036	5.57215		35.8059	5.72409	3.9799	5.70378		35.8059	0.89996	0.01209	0.91212
35.8264	5.8042	3.88004	5.67675		35.8264	5.7319	4.00467	5.73657		35.8263	0.90068	0.04727	0.94908
35.8468	5.8253	4.01522	5.84064		35.8468	5.74337	4.11356	5.86363		35.8468	0.90183	-0.00657	0.89524
35.8673	5.84487	3.88261	5.72031		35.8673	5.76068	3.98877	5.74939		35.8673	0.90395	-0.00656	0.89736
35.8878	5.86159	3.8736	5.72685		35.8878	5.78555	4.05363	5.84064		35.8878	0.90708	0.11126	1.02477
35.9083	5.87175	3.99473	5.86647		35.9083	5.82111	3.94855	5.76832		35.9083	0.91369	0.09341	1.0116
35.9288	5.86924	3.9605	5.82895		35.9288	5.86682	3.91459	5.77765		35.9288	0.93006	0.02669	0.95711
35.9492	5.84946	3.90463	5.74939		35.9492	5.91618	3.97577	5.89164		35.9492	0.96598	0.06933	1.03777
35.9697	5.81653	3.9559	5.77144		35.9697	5.96055	4.04479	6.00635		35.9697	1.01975	0.00315	1.0229
35.9902	5.77861	3.87498	5.64545		35.9902	5.98984	3.93146	5.91889		35.9902	1.0539	0.08969	1.14773
36.0107	5.74322	3.99017	5.73334		36.0107	6.00057	3.81645	5.79909		36.0107	1.02478	0.04122	1.06686
36.0312	5.71578	3.97161	5.68698		36.0312	5.99653	3.83245	5.81413		36.0312	0.96936	0.04499	1.01538
36.0516	5.69854	4.079	5.78074		36.0516	5.98251	3.92062	5.8999		36.0516	0.93251	0.02038	0.9531
36.0721	5.69106	4.03201	5.72359		36.0721	5.9618	3.80477	5.7462		36.0721	0.91682	0.09912	1.02103
36.0926	5.69202	3.93759	5.62762		36.0926	5.94191	3.8612	5.79301		36.0926	0.91214	0.03237	0.94504
36.1131	5.69955	4.00089	5.70044		36.1131	5.92408	3.88492	5.80212		36.1131	0.91109	0.0469	0.95911
36.1336	5.71152	4.0582	5.77144		36.1336	5.90799	3.85554	5.75257		36.1336	0.91148	0.02907	0.94098
36.154	5.72468	4.09112	5.82008		36.154	5.89347	3.87653	5.76205		36.154	0.91378	-0.02464	0.88883
36.1745	5.73451	3.94385	5.67675		36.1745	5.88179	3.81633	5.68017		36.1745	0.9185	0.00195	0.92045
36.195	5.73909	3.87812	5.60947		36.195	5.87453	3.88775	5.75574		36.195	0.93063	0.06364	0.99633
36.2155	5.73429	4.02123	5.75574		36.2155	5.8703	4.04229	5.9135		36.2155	0.95641	0.00666	0.96309
36.236	5.7223	3.93908	5.65948		36.236	5.86385	3.99694	5.86079		36.236	0.99241	0.08497	1.0811
36.2564	5.70843	3.96881	5.67675		36.2564	5.84927	3.91349	5.7589		36.2565	1.00856	0.04118	1.0506
36.2769	5.69738	3.89889	5.59099		36.2769	5.82581	3.96478	5.78996		36.2769	0.9842	0.01773	1.00209
36.2974	5.69201	4.03109	5.72359		36.2974	5.79921	3.93318	5.7301		36.2974	0.94921	0.02542	0.97495
36.3179	5.69295	3.9873	5.68017		36.3179	5.77586	3.83981	5.60212		36.3179	0.92816	0.04007	0.96904
36.3384	5.69944	3.99431	5.69373		36.3384	5.75959	3.90776	5.66296		36.3384	0.92005	0.02271	0.94301
36.3589	5.71073	3.95002	5.65948		36.3589	5.75162	3.8927	5.63835		36.3588	0.91786	-0.03278	0.88454
36.3793	5.72735	4.07769	5.80814		36.3793	5.75141	3.9662	5.71703		36.3793	0.9177	-0.10563	0.80629
36.3998	5.75204	4.02529	5.77765		36.3998	5.75747	4.01079	5.76832		36.3998	0.91802	0.00655	0.92459
36.4203	5.78763	4.09895	5.89164		36.4203	5.76783	4.00978	5.77765		36.4203	0.91951	-0.00737	0.91212
36.4408	5.82957	4.11196	5.94803		36.4408	5.78222	3.85001	5.6204		36.4408	0.92163	0.06118	0.98473
36.4613	5.85488	4.09382	5.95324		36.4613	5.7931	4.01493	5.80814		36.4613	0.92456	0.03781	0.96309
36.4817	5.8375	4.08073	5.92158		36.4817	5.79411	4.00797	5.80212		36.4817	0.92847	0.03595	0.96508
36.5022	5.79347	4.00561	5.79909		36.5022	5.78685	3.94787	5.73334		36.5022	0.93287	-0.03695	0.89524
36.5227	5.75471	4.0257	5.78074		36.5227	5.77816	4.0606	5.84064		36.5227	0.93651	0.03772	0.97495
36.5432	5.73104	4.07148	5.80513		36.5432	5.7728	4.00791	5.78074		36.5432	0.93943	-0.03917	0.89948
36.5637	5.72077	4.02822	5.74939		36.5637	5.77099	4.03648	5.80814		36.5637	0.94331	0.048	0.99248
36.5841	5.72126	3.9794	5.70044		36.5841	5.77242	3.94297	5.71373		36.5841	0.94865	0.04841	0.99825
36.6046	5.7309	3.98622	5.71703		36.6046	5.77747	3.95062	5.72685		36.6046	0.95544	-0.00433	0.95109
36.6251	5.74855	4.03467	5.78383		36.6251	5.78695	4.01803	5.80513		36.6251	0.96376	0.10136	1.07044
36.6456	5.77423	4.03624	5.81114		36.6456	5.80175	3.98224	5.78383		36.6456	0.97394	-0.02062	0.9531
36.6661	5.80736	4.13617	5.95324		36.6661	5.82291	4.00893	5.83188		36.6661	0.9864	-0.03081	0.95511
36.6865	5.85195	4.18634	6.05678		36.6865	5.85104	4.16317	6.02828		36.6865	1.00268	0.03449	1.03777
36.707	5.91467	4.25455	6.20456		36.707	5.88691	3.95199	5.83773		36.707	1.02371	-0.04574	0.97692
36.7275	6.01286	4.2615	6.31173		36.7275	5.93131	4.14055	6.08222		36.7275	1.05104	0.02961	1.0811
36.748	6.17714	4.31245	6.54391		36.748	5.9853	4.06465	6.05209		36.748	1.08616	0.03089	1.11753
36.7685	6.4321	4.27421	6.74759		36.7685	6.05226	4.15728	6.22258		36.7685	1.12962	0.0972	1.23171
36.7889	6.76274	4.27813	7.08339		36.7889	6.14279	4.29291	6.48311		36.7889	1.17952	0.04066	1.22101
36.8094	7.12016	4.18208	7.31986		36.8094	6.28469	4.38678	6.75693		36.8094	1.23261	0.09172	1.32868
36.8299	7.44442	4.10898	7.55956		36.8299	6.51364	4.37709	6.97167		36.8299	1.29305	0.24712	1.57338
36.8504	7.69267	4.04272	7.73631		36.8504	6.83943	4.30876	7.20117		36.8504	1.38361	0.29605	1.72815
36.8709	7.83737	4.03815	7.87626		36.8709	7.21952	4.26789	7.52672		36.8709	1.55756	0.38557	2.02801
36.8914	7.86946	3.98771	7.85709		36.8914	7.58443	4.18375	7.78614		36.8914	1.9091	0.36896	2.35534
36.9118	7.81245	4.02209	7.83479		36.9118	7.87508	4.07923	7.95753		36.9118	2.45566	0.26732	2.76212
36.9323	7.71068	4.04164	7.75319		36.9323	8.05314	4.06079	8.11582		36.9323	2.99765	0.18335	3.19889
36.9528	7.59592	4.08429	7.68386		36.9528	8.09548	4.03994	8.13623		36.9528	3.27375	0.1748	3.46476
36.9733	7.46305	4.08205	7.54856		36.9733	8.02597	4.09284	8.12326		36.9733	3.11865	0.20431	3.34532
36.9938	7.28422	4.10956	7.40001		36.9938	7.90931	4.1342	8.05293		36.9938	2.71817	0.28653	3.04996
37.0142	7.04825	4.10249	7.15618		37.0142	7.79677	4.13994	7.94697		37.0142	2.52735	0.32101	2.90588
37.0347	6.76587	4.20693	6.99577		37.0347	7.68014	4.1362	7.82604		37.0347	2.6604	0.27832	2.98131
37.0552	6.46837	4.20391	6.69456		37.0552	7.51146	4.11373	7.63192		37.0552	2.70199	0.23354	2.96506
37.0757	6.19721	4.29444	6.53959		37.0757	7.2671	4.14486	7.42297		37.0757	2.4088	0.22559	2.66186
37.0962	5.98851	4.30795	6.34914		37.0962	6.96519	4.20457	7.19218		37.0962	1.93929	0.26651	2.24469
37.1166	5.85234	4.17019	6.03787		37.1166	6.64645	4.24001	6.91771		37.1166	1.54298	0.33053	1.93469
37.1371	5.771	4.18887	5.97889		37.1371	6.35697	4.31515	6.72743		37.1371	1.31863	0.27806	1.6392
37.1576	5.72243	4.08774	5.81413		37.1576	6.13763	4.2734	6.45205		37.1576	1.20423	0.20427	1.43086
37.1781	5.69053	4.0892	5.78383		37.1781	5.99451	4.23814	6.2634		37.1781	1.13535	0.12801	1.27192
37.1986	5.66705	3.98208	5.64897		37.1986	5.90657	4.10399	6.01616		37.1986	1.08769	0.04886	1.13777
37.219	5.64848	4.11597	5.77144		37.219	5.84997	4.21801	6.09357		37.2191	1.05272	0.0723	1.1277
37.2395	5.63249	3.945	5.57595		37.2395	5.80919	3.97496	5.78383		37.2395	1.02629	0.03805	1.06507
37.26	5.61984	3.99331	5.61313		37.26	5.77752	4.01237	5.78996		37.26	1.00582	-0.00564	1.00017
37.2805	5.60978	4.0247	5.63479		37.2805	5.75179	4.01946	5.77144		37.2805	0.98971	0.06762	1.05967
37.301	5.60163	3.92288	5.52146		37.301	5.73048	3.91839	5.64545		37.301	0.97686	0.08122	1.06147
37.3215	5.59473	3.97395	5.56834		37.3215	5.71272	3.95475	5.66643		37.3214	0.96634	0.06205	1.03036
37.3419	5.58961	3.92283	5.50939		37.3419	5.69798	3.99911	5.69709		37.3419	0.95772	0.01708	0.97495
37.3624	5.58622	3.94852	5.53339		37.3624	5.686	3.98741	5.67332		37.3624	0.95063	-0.03779	0.91212
37.3829	5.58438	3.90884	5.48894		37.3829	5.67696	3.9724	5.64897		37.3829	0.94488	0.0372	0.98278
37.4034	5.58357	3.92467	5.50533		37.4034	5.67071	4.10439	5.78074		37.4034	0.94057	-0.02195	0.91837
37.4239	5.58282	3.86862	5.44242		37.4239	5.66687	4.06738	5.73657		37.4239	0.93838	0.0026	0.94098
37.4443	5.58099	3.88542	5.45959		37.4443	5.66445	3.91172	5.57215		37.4443	0.93937	0.02538	0.96508
37.4648	5.57726	3.92675	5.50126		37.4648	5.66168	4.07521	5.73979		37.4648	0.94284	0.01021	0.9531
37.4853	5.57185	3.8936	5.45959		37.4853	5.65661	4.03969	5.69709		37.4853	0.94303	-0.07107	0.86937
37.5058	5.56574	3.97582	5.54126		37.5058	5.64849	3.96173	5.60947		37.5058	0.9365	0.01448	0.95109
37.5263	5.55964	3.94712	5.50533		37.5263	5.63857	4.03417	5.67332		37.5263	0.92753	0.04068	0.96904
37.5467	5.55291	3.94576	5.49717		37.5467	5.62872	3.98094	5.60947		37.5467	0.92131	-0.00916	0.91212
37.5672	5.5492	3.93758	5.4848		37.5672	5.62006	3.94232	5.56068		37.5672	0.91784	-0.02859	0.88883
37.5877	5.54667	3.88121	5.42054		37.5877	5.6131	4.00366	5.61677		37.5877	0.91578	0.07747	0.99633
37.6082	5.54494	3.87487	5.41165		37.6082	5.60775	4.04376	5.65249		37.6082	0.91435	0.03023	0.94504
37.6287	5.5434	3.81281	5.33754		37.6287	5.60365	3.99847	5.60212		37.6287	0.91327	-0.01579	0.89736
37.6491	5.54285	3.86487	5.39816		37.6491	5.60043	4.03031	5.63121		37.6491	0.91247	-0.00245	0.91002
37.6696	5.54282	3.82524	5.35186		37.6696	5.59776	3.9339	5.52943		37.6696	0.91192	0.06297	0.97692
37.6901	5.54326	3.93534	5.47646		37.6901	5.59511	3.91775	5.50939		37.6901	0.91159	-0.03507	0.8759
37.7106	5.54425	4.00093	5.54518		37.7106	5.59338	4.0541	5.64897		37.7106	0.91151	0.00269	0.91421
37.7311	5.54597	3.98749	5.53339		37.7311	5.59262	4.01671	5.60947		37.7311	0.91167	-0.06658	0.84282
37.7515	5.54868	3.89901	5.44242		37.7515	5.59193	3.98787	5.57973		37.7516	0.91212	-0.00628	0.90582
37.772	5.55179	4.00502	5.55683		37.772	5.59181	4.07836	5.67332		37.772	0.91303	-0.0239	0.88883
37.7925	5.55581	3.95076	5.50533		37.7925	5.58971	4.02314	5.61313		37.7925	0.91444	0.00393	0.91837
37.813	5.56127	3.96096	5.52146		37.813	5.5905	4.0042	5.59471		37.813	0.91601	-0.00597	0.91002
37.8335	5.56721	3.95527	5.52146		37.8335	5.59203	4.06528	5.65948		37.8335	0.9181	0.01056	0.92871
37.854	5.57384	3.99452	5.56834		37.854	5.59378	3.97116	5.56452		37.8539	0.92043	-0.01658	0.90371
37.8744	5.5808	3.89697	5.47227		37.8744	5.59517	4.02137	5.61677		37.8744	0.92413	-0.02435	0.89948
37.8949	5.58751	3.87962	5.45959		37.8949	5.59563	3.96937	5.56452		37.8949	0.92936	-0.01093	0.91837
37.9154	5.59334	3.93059	5.52146		37.9154	5.595	4.15448	5.76205		37.9154	0.93652	-0.03433	0.9016
37.9359	5.59739	3.88584	5.47646		37.9359	5.59355	4.07034	5.66643		37.9359	0.94625	-0.02547	0.92045
37.9564	5.59968	3.8277	5.41165		37.9564	5.59177	3.87961	5.46383		37.9564	0.95799	0.00706	0.96508
37.9768	5.60058	3.85316	5.44242		37.9768	5.58997	3.97487	5.56452		37.9768	0.97186	-0.07779	0.89097
37.9973	5.60076	3.88284	5.47646		37.9973	5.58845	4.05208	5.64191		37.9973	0.9884	-0.01723	0.97102
38.0178	5.60061	3.84566	5.43372		38.0178	5.58652	3.8616	5.43808		38.0178	1.01135	-0.0149	0.99633
38.0383	5.60049	3.82326	5.40717		38.0383	5.58476	4.01721	5.60212		38.0383	1.05046	-0.0363	1.01349
38.0588	5.60079	3.92737	5.52545		38.0588	5.5836	4.04992	5.63479		38.0588	1.12091	-0.08838	1.0285
38.0792	5.60261	3.87004	5.46383		38.0792	5.58336	3.89466	5.47227		38.0793	1.25396	-0.05176	1.20084
38.0997	5.60768	3.89886	5.50126		38.0997	5.58418	4.06278	5.64897		38.0997	1.49496	0.01023	1.50523
38.1202	5.61681	4.01782	5.63479		38.1202	5.5863	3.9597	5.54518		38.1202	1.81837	0.07363	1.89477
38.1407	5.63195	3.97061	5.60212		38.1407	5.59003	4.05058	5.64191		38.1407	1.91608	0.00572	1.92181
38.1612	5.65477	3.94168	5.59471		38.1612	5.59605	4.00237	5.59842		38.1612	1.6402	-0.04041	1.59897
38.1816	5.68669	3.99011	5.67675		38.1816	5.60552	4.00758	5.61313		38.1816	1.42936	-0.00473	1.42461
38.2021	5.72907	4.02323	5.75257		38.2021	5.62015	4.09843	5.72359		38.2021	1.42813	0.02696	1.45546
38.2226	5.78226	4.03998	5.82305		38.2226	5.64346	4.02607	5.66988		38.2226	1.55339	-0.02719	1.52583
38.2431	5.84667	4.15657	6.01616		38.2431	5.67777	4.10357	5.7869		38.2431	1.53234	0.00586	1.53821
38.2636	5.92448	4.13246	6.06611		38.2636	5.72366	4.10276	5.83188		38.2636	1.31582	-0.00382	1.31199
38.2841	6.01625	4.28735	6.34914		38.2841	5.77887	4.18653	5.98394		38.2841	1.16415	-0.00327	1.16087
38.3045	6.10236	4.20631	6.3315		38.3045	5.83647	4.11965	5.96358		38.3045	1.11064	0.06279	1.17544
38.325	6.13194	4.13185	6.27288		38.325	5.883	4.05808	5.9428		38.325	1.10709	-0.02566	1.0811
38.3455	6.087	3.9725	6.05912		38.3455	5.89921	4.14226	6.05209		38.3455	1.09453	0.000604969	1.09513
38.366	6.03068	4.07974	6.11368		38.366	5.88031	3.99463	5.87493		38.366	1.04265	-0.02323	1.01915
38.3865	6.01156	4.0809	6.09582		38.3865	5.8464	4.04425	5.89164		38.3865	0.98692	0.01693	1.004
38.4069	6.0182	3.97605	5.99396		38.4069	5.8188	3.83109	5.63479		38.4069	0.95089	-0.03603	0.91421
38.4274	6.00563	3.8398	5.83188		38.4274	5.7993	3.9604	5.7589		38.4274	0.93215	-0.00753	0.92459
38.4479	5.95598	3.83328	5.77455		38.4479	5.77782	3.88504	5.65599		38.4479	0.92247	-0.00823	0.91421
38.4684	5.89681	3.77577	5.64545		38.4684	5.74814	3.9534	5.70044		38.4684	0.91586	-0.03501	0.88023
38.4889	5.84681	3.72134	5.52545		38.4889	5.71655	3.96757	5.68358		38.4889	0.91101	-0.04498	0.865
38.5093	5.80664	3.77701	5.55683		38.5093	5.68937	3.95363	5.64191		38.5093	0.90724	-0.05401	0.85175
38.5298	5.77206	3.81459	5.56834		38.5298	5.66637	3.90648	5.56834		38.5298	0.90434	0.00147	0.90582
38.5503	5.74026	3.83811	5.56452		38.5503	5.64585	3.85425	5.48894		38.5503	0.90238	-0.0367	0.865
38.5708	5.70983	3.80718	5.49717		38.5708	5.62706	3.88513	5.50533		38.5708	0.90035	-0.01569	0.88454
38.5913	5.6813	3.88955	5.56452		38.5913	5.61035	3.95886	5.56834		38.5913	0.898	-0.04734	0.84953
38.6117	5.65523	3.82487	5.46383		38.6117	5.59629	4.00581	5.60212		38.6118	0.89663	-0.03965	0.85619
38.6322	5.63232	3.88767	5.51343		38.6322	5.58575	4.04445	5.63121		38.6322	0.89549	-0.0194	0.8759
38.6527	5.61266	3.96029	5.57215		38.6527	5.5765	3.96916	5.54518		38.6527	0.89455	-0.06109	0.83155
38.6732	5.59643	4.04447	5.64191		38.6732	5.5689	4.07376	5.64545		38.6732	0.89375	-0.00917	0.88454
38.6937	5.58281	4.00068	5.5835		38.6937	5.56289	4.0922	5.65948		38.6937	0.89301	-0.01697	0.8759
38.7141	5.57233	3.93896	5.50939		38.7141	5.55818	3.96394	5.52146		38.7141	0.89266	-0.05504	0.83607
38.7346	5.56469	4.05421	5.6204		38.7346	5.55468	4.00215	5.55683		38.7346	0.8927	-0.07218	0.81785
38.7551	5.56007	4.09159	5.65599		38.7551	5.55217	4.05572	5.60947		38.7551	0.89246	-0.04204	0.84953
38.7756	5.5591	4.07955	5.64191		38.7756	5.55132	4.00931	5.56068		38.7756	0.89219	-0.00762	0.88454
38.7961	5.56293	4.09848	5.66643		38.7961	5.55199	3.96604	5.51745		38.7961	0.89266	-0.02942	0.8628
38.8166	5.57123	4.03399	5.6058		38.8166	5.55526	4.09598	5.65599		38.8166	0.89354	-0.06014	0.83155
38.837	5.58507	4.05192	5.63835		38.837	5.56325	4.08548	5.65249		38.837	0.8951	-0.01902	0.8759
38.8575	5.60298	4.10206	5.71043		38.8575	5.57762	4.01327	5.59099		38.8575	0.89805	0.00143	0.89948
38.878	5.62203	4.08774	5.71373		38.878	5.59892	3.981	5.57973		38.878	0.90443	-0.00283	0.9016
38.8985	5.6382	3.98948	5.62762		38.8985	5.62628	3.94007	5.56452		38.8985	0.91975	-0.03252	0.88669
38.919	5.64708	4.07067	5.72031		38.919	5.65647	3.97156	5.62762		38.919	0.95195	0.04343	0.99633
38.9394	5.64583	4.09273	5.743		38.9394	5.68086	3.98226	5.66296		38.9394	1.00182	-0.0246	0.97692
38.9599	5.63508	3.98186	5.61677		38.9599	5.69172	4.025	5.71703		38.9599	1.04473	-0.05644	0.98667
38.9804	5.62003	3.99675	5.61677		38.9804	5.68412	3.99946	5.68358		38.9804	1.03866	-0.04146	0.99633
39.0009	5.60661	4.11354	5.72685		39.0009	5.66141	3.99807	5.65948		39.0009	0.98764	-0.03977	0.94706
39.0214	5.59877	4.00334	5.60212		39.0214	5.63237	4.02675	5.65948		39.0214	0.93951	-0.01074	0.92871
39.0418	5.59413	3.94849	5.54126		39.0418	5.60475	4.01553	5.6204		39.0418	0.91304	0.02756	0.94098
39.0623	5.58355	4.06667	5.65249		39.0623	5.58212	3.92224	5.50126		39.0623	0.90198	-0.00461	0.89736
39.0828	5.56713	4.07867	5.64897		39.0828	5.56551	3.89931	5.45959		39.0828	0.8979	-0.03238	0.865
39.1033	5.55243	4.1017	5.65948		39.1033	5.55469	4.01731	5.57215		39.1033	0.89592	-0.05599	0.83833
39.1238	5.54354	4.09704	5.64545		39.1238	5.54907	3.92991	5.47646		39.1238	0.8951	-0.02966	0.865
39.1442	5.54013	4.10332	5.64897		39.1442	5.54711	4.11886	5.67332		39.1442	0.89441	-0.01408	0.88023
39.1647	5.54105	4.0696	5.61313		39.1647	5.54778	4.0013	5.54908		39.1647	0.89436	-0.078	0.81324
39.1852	5.54545	3.97239	5.51745		39.1852	5.55107	4.00575	5.55683		39.1852	0.89485	-0.08486	0.80629
39.2057	5.55241	4.08245	5.63835		39.2057	5.55665	4.02282	5.57973		39.2057	0.89616	-0.0541	0.84058
39.2262	5.55898	4.04926	5.60947		39.2262	5.56523	3.94183	5.50533		39.2262	0.89903	-0.08018	0.81555
39.2467	5.564	4.08479	5.65249		39.2467	5.57614	3.98088	5.55683		39.2467	0.90452	-0.08735	0.81324
39.2671	5.56583	4.02485	5.59099		39.2671	5.58724	4.02199	5.60947		39.2671	0.91331	-0.05346	0.8584
39.2876	5.56415	4.07489	5.64191		39.2876	5.5962	3.98738	5.5835		39.2876	0.92619	-0.05319	0.87155
39.3081	5.56011	4.03041	5.59099		39.3081	5.60037	3.96477	5.56452		39.3081	0.93952	0.04977	0.99055
39.3286	5.55555	3.98581	5.54126		39.3286	5.59853	3.91461	5.50939		39.3286	0.94247	-0.02585	0.91629
39.3491	5.55202	3.97378	5.52545		39.3491	5.59223	3.96148	5.55296		39.3491	0.92973	-0.04214	0.88669
39.3695	5.55036	3.92481	5.47227		39.3695	5.58467	3.99132	5.57595		39.3695	0.91562	-0.01393	0.9016
39.39	5.55084	4.00212	5.55296		39.39	5.57844	4.00504	5.5835		39.39	0.90764	-0.03334	0.87373
39.4105	5.55333	3.96863	5.52146		39.4105	5.57501	3.93644	5.50939		39.4105	0.9047	-0.0706	0.83155
39.431	5.55741	4.08112	5.64191		39.431	5.57496	3.89462	5.46383		39.431	0.90479	-0.05379	0.84953
39.4515	5.56289	3.98628	5.54908		39.4515	5.57702	4.05277	5.63121		39.4515	0.90596	-0.02961	0.8759
39.4719	5.56942	4.15732	5.73979		39.4719	5.58115	3.98351	5.56452		39.4719	0.90774	-0.07132	0.83381
39.4924	5.57714	4.03182	5.60947		39.4924	5.58692	4.01144	5.59842		39.4924	0.91001	-0.04613	0.8628
39.5129	5.58656	3.9632	5.54908		39.5129	5.59404	3.89633	5.4848		39.5129	0.91275	-0.07178	0.83833
39.5334	5.59766	4.02952	5.62762		39.5334	5.60242	3.91845	5.51745		39.5334	0.916	-0.08526	0.827
39.5539	5.61083	4.04417	5.65599		39.5539	5.61189	3.97566	5.58725		39.5539	0.91983	-0.12008	0.79224
39.5743	5.62653	3.98668	5.61313		39.5743	5.62351	3.93907	5.56068		39.5744	0.92432	-0.07006	0.85175
39.5948	5.64552	3.92211	5.56452		39.5948	5.63738	3.86519	5.49306		39.5948	0.92962	-0.11009	0.81324
39.6153	5.66825	4.00847	5.67675		39.6153	5.65389	3.78668	5.4161		39.6153	0.93592	-0.05828	0.8759
39.6358	5.69548	3.83957	5.52146		39.6358	5.67369	3.96528	5.63835		39.6358	0.94347	-0.01668	0.92665
39.6563	5.72777	3.96653	5.69373		39.6563	5.69753	3.90213	5.59471		39.6563	0.95267	-0.06591	0.88454
39.6767	5.76509	3.9122	5.67332		39.6767	5.72607	3.84034	5.55296		39.6767	0.96404	-0.15251	0.79929
39.6972	5.80943	3.97471	5.78383		39.6972	5.76034	3.91972	5.67675		39.6972	0.9783	-0.06213	0.91421
39.7177	5.86441	3.94526	5.80814		39.7177	5.80089	3.90125	5.69709		39.7177	0.9964	-0.02892	0.96706
39.7382	5.93945	3.97175	5.9108		39.7382	5.84829	3.88539	5.72685		39.7382	1.01949	-0.04921	0.96904
39.7587	6.05328	3.9659	6.01859		39.7587	5.90347	3.88699	5.78383		39.7587	1.04847	-0.08375	0.9611
39.7792	6.23033	3.945	6.17379		39.7792	5.96958	3.95056	5.91889		39.7792	1.08387	-0.05036	1.03222
39.7996	6.48121	3.91755	6.39526		39.7996	6.05522	3.90761	5.95842		39.7996	1.12439	-0.07798	1.04329
39.8201	6.78979	3.95416	6.74288		39.8201	6.18204	3.9007	6.07764		39.8201	1.16828	-0.07872	1.08639
39.8406	7.11209	3.9611	7.07242		39.8406	6.37857	3.87732	6.24804		39.8406	1.21876	-0.07943	1.1361
39.8611	7.40418	3.99584	7.40001		39.8611	6.65814	3.87892	6.52942		39.8611	1.285	-0.07357	1.20865
39.8816	7.63323	4.04144	7.67555		39.8816	6.99697	3.96038	6.95655		39.8816	1.39076	0.10212	1.49827
39.902	7.77642	4.03572	7.81278		39.902	7.34234	3.94278	7.28345		39.902	1.60803	0.13443	1.75191
39.9225	7.82498	3.98388	7.80873		39.9225	7.64758	3.96489	7.61184		39.9225	2.01057	0.16919	2.19491
39.943	7.79236	3.94422	7.735		39.943	7.87283	3.97981	7.85244		39.943	2.53016	0.12276	2.66077
39.9635	7.71348	3.92697	7.63772		39.9635	7.99029	3.96404	7.95367		39.9635	2.95476	0.16728	3.13685
39.984	7.62029	3.95136	7.57044		39.984	7.99351	3.95282	7.9452		39.984	3.0672	0.16776	3.24985
40.0044	7.5225	4.04288	7.56631		40.0044	7.91641	3.93032	7.84424		40.0044	2.80849	0.08902	2.90159
40.0249	7.40498	3.99626	7.40123		40.0249	7.81322	3.90845	7.71735		40.0249	2.44112	0.13458	2.58518
40.0454	7.25539	3.96699	7.22184		40.0454	7.71906	3.92937	7.64588		40.0454	2.33236	0.16332	2.50977
40.0659	7.08766	3.96064	7.04752		40.0659	7.62481	4.00563	7.63046		40.0659	2.48653	0.14869	2.64684
40.0864	6.94507	3.91703	6.85857		40.0864	7.49489	3.99954	7.49443		40.0864	2.54611	0.16653	2.72731
40.1068	6.88615	4.04898	6.93634		40.1068	7.31777	4.01062	7.32844		40.1069	2.31928	0.08048	2.40309
40.1273	6.94365	4.05857	7.00397		40.1273	7.12239	3.93346	7.05359		40.1273	1.94594	0.03098	1.9774
40.1478	7.09043	4.1057	7.20192		40.1478	6.97423	3.89337	6.86171		40.1478	1.63682	0.02409	1.6612
40.1683	7.26199	4.17283	7.45066		40.1683	6.94662	3.96572	6.91175		40.1683	1.49238	-0.00463	1.48774
40.1888	7.40175	4.111	7.51915		40.1888	7.0599	4.04093	7.10168		40.1888	1.50517	0.01599	1.52129
40.2093	7.47617	4.09849	7.57968		40.2093	7.25516	4.10495	7.36581		40.2092	1.69131	-0.00854	1.68273
40.2297	7.48018	4.04032	7.52132		40.2297	7.44856	4.15463	7.61579		40.2297	2.06204	-0.04805	2.01282
40.2502	7.43677	4.05815	7.49665		40.2502	7.58082	4.13343	7.72356		40.2502	2.47851	0.02831	2.50723
40.2707	7.37843	4.09301	7.47591		40.2707	7.61886	4.11222	7.73762		40.2707	2.71025	0.0285	2.73916
40.2912	7.32471	4.07881	7.40671		40.2912	7.57235	4.11271	7.69166		40.2912	2.58873	0.02922	2.61838
40.3117	7.27388	4.08446	7.36201		40.3117	7.48596	4.04253	7.52941		40.3117	2.24615	-0.03784	2.20759
40.3321	7.21696	4.046	7.26403		40.3321	7.4032	4.02828	7.43189		40.3321	2.01972	-0.03176	1.98745
40.3526	7.15927	4.04745	7.20786		40.3526	7.33376	4.067	7.40306		40.3526	2.0827	0.03868	2.12214
40.3731	7.1253	4.02965	7.1554		40.3731	7.25533	4.08025	7.33889		40.3731	2.20628	0.07551	2.28472
40.3936	7.14575	4.07265	7.22111		40.3936	7.14966	4.11204	7.26822		40.3936	2.11256	0.06499	2.17971
40.4141	7.24521	4.11387	7.36581		40.4141	7.03434	3.99124	7.02554		40.4141	1.81711	-0.02588	1.79089
40.4345	7.4306	4.12268	7.56112		40.4345	6.95185	3.9511	6.90174		40.4345	1.51942	0.00186	1.52129
40.455	7.68927	4.09548	7.78945		40.455	6.94173	3.9269	6.86589		40.455	1.32651	0.00627	1.33281
40.4755	7.97304	4.08185	8.05833		40.4755	7.00947	3.91221	6.91771		40.4755	1.20755	0.02089	1.22867
40.496	8.18635	4.07488	8.26411		40.496	7.09643	4.01977	7.11639		40.496	1.13363	0.014	1.14773
40.5165	8.22134	4.04533	8.26771		40.5165	7.11251	4.04423	7.15774		40.5165	1.10712	-0.04636	1.05967
40.5369	8.08597	3.97428	8.05991		40.5369	7.03071	3.93111	6.9594		40.5369	1.12165	-0.02787	1.09339
40.5574	7.92173	3.98893	7.91059		40.5574	6.91513	3.88118	6.78897		40.5574	1.13699	-0.11476	1.01538
40.5779	7.84464	4.01467	7.85941		40.5779	6.83751	3.9182	6.75227		40.5779	1.10297	-0.07702	1.0229
40.5984	7.8361	4.0298	7.86634		40.5984	6.80219	3.98909	6.79122		40.5984	1.04396	-0.09249	0.94706
40.6189	7.77423	4.01715	7.79152		40.6189	6.75039	3.97379	6.72383		40.6189	1.01075	-0.08455	0.92252
40.6393	7.58568	3.96863	7.55381		40.6393	6.63545	3.94532	6.57925		40.6394	1.01531	-0.1039	0.90582
40.6598	7.32015	3.86957	7.18083		40.6598	6.47697	3.98924	6.46614		40.6598	1.03749	-0.08472	0.94908
40.6803	7.05495	3.89313	6.94216		40.6803	6.31927	3.84961	6.15698		40.6803	1.04518	-0.0642	0.97887
40.7008	6.82279	3.85518	6.66696		40.7008	6.18291	3.98885	6.1717		40.7008	1.03186	-0.05721	0.97299
40.7213	6.62718	3.87209	6.49072		40.7213	6.06853	4.0022	6.07074		40.7213	1.00162	-0.08189	0.91629
40.7418	6.46343	3.93093	6.39192		40.7418	5.97193	3.97894	5.95064		40.7418	0.96552	-0.01829	0.94706
40.7622	6.32699	4.04529	6.37332		40.7622	5.89038	3.99573	5.8861		40.7622	0.9363	0.03792	0.97495
40.7827	6.21178	4.01465	6.22654		40.7827	5.82103	3.94566	5.76519		40.7827	0.91516	-0.01764	0.89736
40.8032	6.11471	3.97245	6.08677		40.8032	5.76387	4.13233	5.90536		40.8032	0.90154	-0.04012	0.8606
40.8237	6.03267	4.03064	6.06379		40.8237	5.71741	3.98647	5.70378		40.8237	0.89311	0.00636	0.89948
40.8442	5.96298	4.09393	6.06146		40.8442	5.67989	3.93538	5.61313		40.8442	0.8873	-0.06929	0.81555
40.8646	5.90364	4.12595	6.03787		40.8646	5.64984	4.02989	5.68017		40.8646	0.88318	-0.00294	0.88023
40.8851	5.85225	4.08908	5.94542		40.8851	5.62463	4.1232	5.75574		40.8851	0.8799	-0.06886	0.80861
40.9056	5.80763	4.14492	5.96358		40.9056	5.60374	4.05093	5.65599		40.9056	0.87677	-0.03555	0.84058
40.9261	5.76865	4.05297	5.82305		40.9261	5.5861	4.12594	5.72031		40.9261	0.87439	-0.01152	0.8628
40.9466	5.73425	4.09315	5.83188		40.9466	5.57061	4.15077	5.73334		40.9466	0.8718	-0.02639	0.84506
40.967	5.70391	4.18125	5.90263		40.967	5.55713	3.99969	5.55683		40.967	0.87018	-0.00953	0.8606
40.9875	5.67725	4.15134	5.84064		40.9875	5.54522	4.01534	5.56068		40.9875	0.869	-0.01054	0.8584
41.008	5.65313	4.14928	5.81413		41.008	5.53469	4.08886	5.62762		41.008	0.86764	0.00822	0.8759
41.0285	5.63126	3.99278	5.62402		41.0285	5.52531	4.0671	5.59471		41.0285	0.86647	-0.02775	0.83833
41.049	5.61185	4.10592	5.72359		41.049	5.51656	4.0988	5.6204		41.049	0.8653	-0.03758	0.827
41.0694	5.59447	4.15762	5.76519		41.0694	5.50911	4.00028	5.50939		41.0695	0.86424	-0.05194	0.81093
41.0899	5.57874	4.10277	5.68698		41.0899	5.50214	4.06767	5.57215		41.0899	0.86325	-0.00265	0.8606
41.1104	5.56464	3.94622	5.50939		41.1104	5.4963	4.05512	5.55296		41.1104	0.86203	0.01377	0.8759
41.1309	5.55208	4.08276	5.63835		41.1309	5.49118	4.03754	5.52943		41.1309	0.86095	-0.03999	0.82015
41.1514	5.54051	4.12166	5.66988		41.1514	5.48706	4.12197	5.61677		41.1514	0.8602	-0.02164	0.83833
41.1719	5.53027	4.12152	5.65948		41.1719	5.48482	4.08373	5.57215		41.1718	0.85945	-0.03193	0.827
41.1923	5.52193	4.07371	5.59842		41.1923	5.48168	4.05042	5.53339		41.1923	0.85902	0.00378	0.8628
41.2128	5.51323	3.96793	5.48064		41.2128	5.47917	4.08542	5.56834		41.2128	0.85864	-0.02452	0.83381
41.2333	5.50611	4.08489	5.59471		41.2333	5.47729	3.80559	5.26269		41.2333	0.85837	-0.0574	0.79929
41.2538	5.50012	4.09713	5.60212		41.2538	5.47598	4.07416	5.55296		41.2538	0.85791	0.02418	0.88239
41.2743	5.49552	4.09794	5.59842		41.2743	5.4755	3.99259	5.46806		41.2743	0.85797	-0.0526	0.80396
41.2947	5.49227	4.07686	5.57215		41.2947	5.47593	4.05587	5.53339		41.2947	0.85822	-0.03516	0.82244
41.3152	5.49003	4.07184	5.56452		41.3152	5.47713	4.11448	5.59842		41.3152	0.85871	0.04804	0.90792
41.3357	5.48901	4.12664	5.62402		41.3357	5.47925	4.10927	5.59471		41.3357	0.85948	-0.03417	0.82472
41.3562	5.48847	3.97566	5.46383		41.3562	5.48256	4.05333	5.53733		41.3562	0.86064	-3.7696e-05	0.8606
41.3767	5.48907	4.1071	5.60212		41.3767	5.48721	4.02193	5.50939		41.3767	0.8623	-0.02809	0.83381
41.3971	5.49168	4.05212	5.54518		41.3971	5.49353	4.06858	5.56452		41.3971	0.8646	0.02394	0.88883
41.4176	5.49756	4.13792	5.64545		41.4176	5.50106	4.08267	5.58725		41.4176	0.86747	0.04167	0.91002
41.4381	5.50957	4.09522	5.60947		41.4381	5.51113	4.04468	5.55683		41.4381	0.87143	-0.05655	0.81324
41.4586	5.53318	4.15179	5.69709		41.4586	5.52521	3.93644	5.45959		41.4586	0.87638	0.01449	0.89097
41.4791	5.57688	4.01401	5.59099		41.4791	5.54706	4.06398	5.61313		41.4791	0.88186	-0.01457	0.86719
41.4995	5.64882	4.11009	5.76519		41.4995	5.58448	4.07555	5.66296		41.4995	0.88793	0.00517	0.89311
41.52	5.75224	4.01595	5.76832		41.52	5.65033	4.09735	5.75257		41.52	0.89596	-0.02836	0.86719
41.5405	5.88025	3.93037	5.80814		41.5405	5.75608	3.96802	5.72359		41.5405	0.90949	0.02706	0.93691
41.561	6.0133	3.9784	5.99146		41.561	5.90411	3.87268	5.76832		41.561	0.93771	-0.04772	0.88883
41.5815	6.12829	3.85194	5.96871		41.5815	6.07799	3.86395	5.93225		41.5815	1.00409	0.02047	1.02477
41.6019	6.20326	3.8182	6.00389		41.6019	6.24801	3.75968	5.97635		41.602	1.14392	0.000500728	1.14442
41.6224	6.22641	3.80716	6.01372		41.6224	6.38327	3.71923	6.05912		41.6224	1.35079	-0.04482	1.30495
41.6429	6.20339	3.81192	5.99645		41.6429	6.45436	3.69856	6.10256		41.6429	1.52026	-0.07078	1.44692
41.6634	6.1544	3.8232	5.96101		41.6634	6.45207	3.72173	6.13123		41.6634	1.509	-0.04408	1.46393
41.6839	6.09819	3.71962	5.77455		41.6839	6.39745	3.76053	6.12687		41.6839	1.34166	0.00342	1.34509
41.7044	6.04071	3.77626	5.78996		41.7044	6.32678	3.80682	6.11368		41.7043	1.19856	0.02966	1.22867
41.7248	5.97601	3.86536	5.83188		41.7248	6.26311	3.73997	5.96615		41.7248	1.18416	0.06774	1.25425
41.7453	5.89619	3.87413	5.76205		41.7453	6.20211	3.84793	6.03787		41.7453	1.25042	0.0571	1.30918
41.7658	5.80428	3.93751	5.73979		41.7658	6.12356	3.84273	5.95324		41.7658	1.26301	0.0189	1.28209
41.7863	5.71096	3.96637	5.67675		41.7863	6.01737	3.87175	5.88053		41.7863	1.16237	0.00176	1.16413
41.8068	5.62801	4.06993	5.70044		41.8068	5.89414	3.90367	5.79301		41.8068	1.03563	-0.00711	1.0285
41.8272	5.56443	3.95026	5.51343		41.8272	5.77341	3.98559	5.7589		41.8272	0.95025	0.04689	0.99825
41.8477	5.52227	4.11929	5.64897		41.8477	5.67097	4.00576	5.67675		41.8477	0.90833	-0.03822	0.86937
41.8682	5.49882	4.04532	5.54518		41.8682	5.59664	4.09266	5.69373		41.8682	0.88938	-0.01553	0.87373
41.8887	5.48859	4.01661	5.50533		41.8887	5.55027	3.95215	5.50126		41.8887	0.87964	-0.05129	0.827
41.9092	5.48614	4.06468	5.55296		41.9092	5.52594	4.10972	5.64191		41.9092	0.87401	-0.00462	0.86937
41.9296	5.48573	3.85762	5.33272		41.9296	5.51579	4.12191	5.64545		41.9296	0.87123	-0.03456	0.83607
41.9501	5.48612	4.07191	5.56068		41.9501	5.51345	4.12085	5.64191		41.9501	0.87174	-0.06776	0.80163
41.9706	5.48713	4.00999	5.49717		41.9706	5.51449	4.12618	5.64897		41.9706	0.87679	-0.01389	0.8628
41.9911	5.48975	3.88331	5.36598		41.9911	5.51566	4.01758	5.53339		41.9911	0.88625	0.00258	0.88883
42.0116	5.49437	3.99459	5.48894		42.0116	5.51506	4.11308	5.63479		42.0116	0.89444	-0.02688	0.86719
42.032	5.50186	3.99124	5.49306		42.032	5.51275	4.09565	5.61313		42.032	0.89181	0.01183	0.90371
42.0525	5.5131	4.075	5.59099		42.0525	5.51022	4.0229	5.53339		42.0525	0.88102	-0.06342	0.81555
42.073	5.52777	3.98576	5.51343		42.073	5.50906	4.09568	5.60947		42.073	0.8721	0.03924	0.91212
42.0935	5.54624	3.95991	5.50533		42.0935	5.51064	4.07728	5.59099		42.0935	0.86773	-0.01585	0.85175
42.114	5.56886	3.99567	5.56452		42.114	5.51453	4.01479	5.52943		42.114	0.86675	-0.03897	0.827
42.1345	5.59592	3.8572	5.44242		42.1345	5.52136	4.10744	5.63479		42.1345	0.86756	-0.031	0.83607
42.1549	5.62753	4.01428	5.64191		42.1549	5.531	4.09551	5.63121		42.1549	0.86936	-0.00654	0.8628
42.1754	5.66415	3.94676	5.60947		42.1754	5.54346	3.94299	5.4848		42.1754	0.87192	0.02097	0.89311
42.1959	5.7055	3.7216	5.3845		42.1959	5.55863	3.97893	5.53733		42.1959	0.87535	-0.04939	0.82472
42.2164	5.75096	3.86446	5.6058		42.2164	5.57663	3.95388	5.52943		42.2164	0.87981	-0.02119	0.8584
42.2369	5.79927	3.77981	5.55296		42.2369	5.5979	3.89657	5.48894		42.2368	0.88484	-0.07993	0.80163
42.2573	5.8498	3.83456	5.66988		42.2573	5.62246	4.00515	5.62762		42.2573	0.89109	-0.0664	0.82244
42.2778	5.90216	3.84123	5.7301		42.2778	5.65171	4.00078	5.65249		42.2778	0.89892	-0.0058	0.89311
42.2983	5.9571	3.81655	5.75574		42.2983	5.68647	3.96319	5.64897		42.2983	0.9089	-0.07872	0.827
42.3188	6.01801	3.86873	5.87774		42.3188	5.7275	3.96028	5.68698		42.3188	0.92194	-0.05745	0.8628
42.3393	6.09048	3.88281	5.96615		42.3393	5.77521	3.92167	5.69373		42.3393	0.93814	-0.07264	0.8628
42.3597	6.18353	3.92835	6.10925		42.3597	5.82971	4.07038	5.90263		42.3597	0.95858	-0.03742	0.92045
42.3802	6.31271	3.9228	6.23245		42.3802	5.89278	4.08724	5.98394		42.3802	0.98401	-0.04603	0.93691
42.4007	6.49135	3.99937	6.49072		42.4007	5.96819	4.05379	6.02345		42.4007	1.01393	-0.06473	0.94706
42.4212	6.71979	4.00761	6.72743		42.4212	6.06505	4.14285	6.2186		42.4212	1.04735	0.01225	1.05967
42.4417	6.97971	4.02397	7.00397		42.4417	6.20145	4.19632	6.41836		42.4417	1.08224	-0.06118	1.01915
42.4621	7.23928	4.05428	7.29506		42.4621	6.39847	4.10997	6.51471		42.4622	1.12013	-0.02129	1.09861
42.4826	7.47039	4.08542	7.55956		42.4826	6.66469	4.13194	6.80572		42.4826	1.17074	-0.03567	1.13442
42.5031	7.64772	4.14894	7.80832		42.5031	6.97878	4.18403	7.18083		42.5031	1.2531	0.04243	1.29644
42.5236	7.75404	4.12202	7.88382		42.5236	7.30102	4.16214	7.47704		42.5236	1.40892	0.06817	1.47947
42.5441	7.78293	4.02229	7.80547		42.5441	7.5907	4.20221	7.8148		42.5441	1.70938	0.08554	1.79868
42.5645	7.74676	4.06507	7.814		42.5645	7.81504	4.19074	8.02519		42.5645	2.1667	0.02385	2.19084
42.585	7.67125	4.0667	7.74023		42.585	7.95206	4.21262	8.18897		42.585	2.64183	-0.06328	2.5765
42.6055	7.58033	4.05489	7.63675		42.6055	7.98858	4.21002	8.22229		42.6055	2.93304	-0.06094	2.8702
42.626	7.48195	4.11329	7.6019		42.626	7.94056	4.24209	8.21447		42.626	2.87459	-0.04908	2.82429
42.6465	7.36523	4.09309	7.46279		42.6465	7.84865	4.23061	8.10802		42.6465	2.53873	-0.06973	2.46651
42.667	7.2136	4.05252	7.26753		42.667	7.75134	4.21258	7.9882		42.6669	2.22244	-0.01587	2.20644
42.6874	7.02346	4.07301	7.0992		42.6874	7.66107	4.18255	7.86134		42.6874	2.19725	0.00745	2.20472
42.7079	6.80127	4.0239	6.82546		42.7079	7.55591	4.22507	7.80832		42.7079	2.36235	-0.01484	2.3474
42.7284	6.56452	4.05784	6.62407		42.7284	7.40566	4.23489	7.67043		42.7284	2.39933	0.00703	2.40638
42.7489	6.33552	3.99067	6.32615		42.7489	7.20093	4.20441	7.42774		42.7489	2.16679	-0.06699	2.09751
42.7694	6.13715	3.98761	6.12468		42.7694	6.95472	4.17369	7.14441		42.7694	1.79275	-0.03395	1.75822
42.7898	5.98488	3.99906	5.98394		42.7898	6.69089	4.19463	6.90575		42.7898	1.45626	-0.00565	1.45059
42.8103	5.87869	3.99065	5.8693		42.8103	6.43561	4.17599	6.62804		42.8103	1.24571	0.05353	1.3007
42.8308	5.81034	4.03546	5.84644		42.8308	6.21848	4.09902	6.32257		42.8308	1.13594	0.03875	1.17544
42.8513	5.76873	4.05848	5.82895		42.8513	6.05526	4.11201	6.17379		42.8513	1.07461	0.03544	1.11069
42.8718	5.74528	4.06658	5.81413		42.8718	5.94369	4.07449	6.02102		42.8718	1.03527	-0.01599	1.01915
42.8922	5.73509	3.97886	5.71373		42.8922	5.87101	4.16443	6.04973		42.8922	1.00841	0.00319	1.0116
42.9127	5.73566	4.02605	5.76205		42.9127	5.82321	4.03414	5.85793		42.9127	0.99005	0.02502	1.01538
42.9332	5.74601	4.02815	5.77455		42.9332	5.7919	4.06125	5.85507		42.9332	0.97805	-0.02072	0.95711
42.9537	5.76566	3.97446	5.73979		42.9537	5.77249	4.01127	5.78383		42.9537	0.97122	-0.03373	0.93691
42.9742	5.79397	4.05114	5.84644		42.9742	5.76337	3.95784	5.72031		42.9742	0.96908	0.04706	1.01727
42.9946	5.83045	3.96912	5.79909		42.9946	5.76354	4.10308	5.87212		42.9947	0.9711	-0.04152	0.92871
43.0151	5.8751	3.89572	5.76519		43.0151	5.77263	4.08186	5.85793		43.0151	0.97766	-0.03014	0.94706
43.0356	5.92828	4.00659	5.93489		43.0356	5.79071	4.06773	5.86079		43.0356	0.98923	-0.02967	0.95911
43.0561	5.99264	4.01362	6.00635		43.0561	5.81789	4.09622	5.91889		43.0561	1.00651	0.00129	1.00781
43.0766	6.07439	4.15681	6.24417		43.0766	5.85463	3.92584	5.77765		43.0766	1.03013	-0.01464	1.01538
43.0971	6.18407	4.17045	6.3699		43.0971	5.9032	3.95573	5.85793		43.0971	1.06018	-0.05647	1.00209
43.1175	6.33212	4.15113	6.49527		43.1175	5.96935	4.06628	6.03787		43.1175	1.09556	-0.05444	1.03961
43.138	6.52487	4.19818	6.74406		43.138	6.06707	4.14109	6.2186		43.138	1.13428	-0.05685	1.07578
43.1585	6.75339	4.17938	6.94986		43.1585	6.21628	4.09775	6.31897		43.1585	1.17638	-0.04271	1.13275
43.179	6.99702	4.15037	7.15929		43.179	6.43303	4.03558	6.46925		43.179	1.22838	0.05232	1.28209
43.1995	7.23078	4.12944	7.36897		43.1995	6.7122	4.03364	6.74641		43.1995	1.30835	0.10206	1.4158
43.2199	7.43268	4.1025	7.54062		43.2199	7.02234	3.97734	6.99942		43.2199	1.45573	0.10637	1.56796
43.2404	7.59027	4.01746	7.60788		43.2404	7.32668	3.97348	7.2998		43.2404	1.73503	0.18204	1.93469
43.2609	7.69169	3.95155	7.64204		43.2609	7.58869	3.88141	7.46279		43.2609	2.16948	0.08167	2.25458
43.2814	7.73122	3.86688	7.58883		43.2814	7.78245	3.8391	7.60788		43.2814	2.65153	-0.03444	2.61648
43.3019	7.71905	3.84482	7.55119		43.3019	7.88982	3.81006	7.68064		43.3019	3.00755	-0.08675	2.91693
43.3223	7.68164	3.84663	7.51589		43.3223	7.90663	3.7717	7.65017		43.3223	3.09067	-0.12048	2.96264
43.3428	7.6483	3.85736	7.49499		43.3428	7.85371	3.81355	7.64874		43.3428	2.85724	-0.11643	2.73376
43.3633	7.63791	3.81464	7.43426		43.3633	7.77051	3.84418	7.6019		43.3633	2.50129	-0.02436	2.47663
43.3838	7.64056	3.80117	7.42058		43.3838	7.68902	3.86764	7.5475		43.3838	2.33461	0.05824	2.39458
43.4043	7.60677	3.75649	7.33106		43.4043	7.61142	3.8379	7.43544		43.4043	2.44054	0.01519	2.45584
43.4247	7.48529	3.70019	7.13569		43.4247	7.51173	3.84112	7.33954		43.4247	2.56193	-0.04763	2.51315
43.4452	7.29159	3.73378	6.98657		43.4452	7.36298	3.86028	7.21303		43.4452	2.46674	-0.11764	2.34191
43.4657	7.09847	3.76373	6.83195		43.4657	7.16531	3.8793	7.03703		43.4657	2.14532	-0.05647	2.08722
43.4862	6.96704	3.81601	6.76504		43.4862	6.94012	3.95846	6.8977		43.4862	1.76128	0.02749	1.78915
43.5067	6.90396	3.85877	6.75227		43.5067	6.71693	3.9694	6.68586		43.5067	1.46302	0.08886	1.55595
43.5271	6.85466	3.8951	6.74406		43.5271	6.52661	4.01003	6.53669		43.5271	1.29384	0.08363	1.38107
43.5476	6.78516	3.92575	6.70808		43.5476	6.39404	3.97782	6.37161		43.5476	1.2105	0.00588	1.2164
43.5681	6.73308	4.0447	6.77878		43.5681	6.34618	4.05738	6.40523		43.5681	1.17302	0.05125	1.22561
43.5886	6.72993	4.14637	6.88755		43.5886	6.39249	4.10733	6.50578		43.5886	1.17424	0.01075	1.18504
43.6091	6.7601	4.1615	6.93537		43.6091	6.5124	3.98004	6.49224		43.6091	1.22821	0.04278	1.27192
43.6296	6.78929	4.22414	7.04054		43.6296	6.66629	4.0749	6.74406		43.6296	1.35144	-0.05759	1.29216
43.65	6.79025	4.25966	7.08674		43.65	6.81393	4.08785	6.90575		43.65	1.53771	-0.04539	1.49126
43.6705	6.75314	4.20301	6.97821		43.6705	6.92776	4.07176	7.00216		43.6705	1.75476	0.05036	1.80641
43.691	6.6861	4.19361	6.89972		43.691	6.98795	4.09268	7.08506		43.691	1.97676	0.10303	2.08528
43.7115	6.60535	4.19357	6.81892		43.7115	6.98467	4.16358	7.1624		43.7115	2.10509	0.21777	2.34839
43.732	6.52114	4.26402	6.82329		43.732	6.92765	4.06931	6.99942		43.732	2.00878	0.15172	2.17262
43.7524	6.43258	4.2956	6.77651		43.7524	6.84385	4.05245	6.8977		43.7524	1.77391	-0.0085	1.76537
43.7729	6.32966	4.31289	6.69703		43.7729	6.75543	4.08464	6.84375		43.7729	1.60246	0.04478	1.64826
43.7934	6.20642	4.31076	6.57088		43.7934	6.66849	4.05727	6.72743		43.7934	1.58498	0.06698	1.65425
43.8139	6.06674	4.26872	6.37502		43.8139	6.57076	4.09301	6.66823		43.8139	1.65809	0.17687	1.85157
43.8344	5.92226	4.33023	6.31355		43.8344	6.44467	4.11886	6.57088		43.8344	1.65687	0.14159	1.80897
43.8548	5.78773	4.32193	6.16752		43.8548	6.28788	4.18595	6.49224		43.8548	1.49234	0.06373	1.55814
43.8753	5.67408	4.37648	6.13123		43.8753	6.11215	4.10475	6.22258		43.8753	1.26733	0.03419	1.30212
43.8958	5.58878	4.33481	5.98645		43.8958	5.93813	4.12452	6.07074		43.8958	1.09154	0.00010735	1.09164
43.9163	5.53094	4.35045	5.95064		43.9163	5.78468	4.16676	5.96615		43.9163	0.99112	-0.0025	0.98861
43.9368	5.49566	4.27873	5.81711		43.9368	5.66443	4.04179	5.70711		43.9368	0.94006	-0.02552	0.91421
43.9572	5.47546	4.26405	5.77765		43.9572	5.57977	3.99241	5.57215		43.9573	0.91178	0.01679	0.92871
43.9777	5.46619	4.20501	5.69373		43.9777	5.52358	4.03271	5.55683		43.9777	0.89354	-0.05588	0.83607
43.9982	5.46415	4.23838	5.73334		43.9982	5.48646	4.06439	5.55296		43.9982	0.8807	0.02481	0.90582
44.0187	5.46753	4.08197	5.55296		44.0187	5.46096	4.0736	5.53733		44.0187	0.87136	-0.01288	0.8584
44.0392	5.47542	4.1193	5.60212		44.0392	5.44211	4.12226	5.57215		44.0392	0.86466	-0.01941	0.84506
44.0597	5.48742	4.12164	5.61677		44.0597	5.42693	4.1187	5.55296		44.0596	0.86026	-0.03713	0.82244
44.0801	5.50289	4.1603	5.67675		44.0801	5.41471	4.10143	5.52146		44.0801	0.85788	-0.0503	0.80629
44.1006	5.52138	4.01583	5.53733		44.1006	5.40534	4.16395	5.5835		44.1006	0.85729	0.0055	0.8628
44.1211	5.54245	3.94395	5.4848		44.1211	5.39833	4.17619	5.59099		44.1211	0.85818	0.03433	0.89311
44.1416	5.56656	3.98267	5.54908		44.1416	5.39375	3.96805	5.36129		44.1416	0.86019	-0.03485	0.82472
44.1621	5.59438	3.83217	5.41165		44.1621	5.39121	4.07794	5.47227		44.1621	0.86396	0.00757	0.87155
44.1825	5.62655	3.78692	5.38907		44.1825	5.3908	4.12633	5.52545		44.1825	0.87109	0.03617	0.90792
44.203	5.66335	3.85329	5.50533		44.203	5.39169	4.13597	5.53733		44.203	0.88487	0.07899	0.96706
44.2235	5.70346	3.82602	5.51343		44.2235	5.39408	4.13731	5.54126		44.2235	0.91096	-0.00722	0.90371
44.244	5.74511	3.71222	5.41165		44.244	5.39653	4.12827	5.53339		44.244	0.95886	0.04414	1.004
44.2645	5.78584	3.68538	5.4161		44.2645	5.39741	4.2013	5.6204		44.2645	1.04741	0.05323	1.10208
44.2849	5.82215	3.69687	5.46806		44.2849	5.3955	4.09309	5.49306		44.2849	1.20579	-0.02522	1.18026
44.3054	5.85021	3.6549	5.43808		44.3054	5.39245	4.15549	5.56068		44.3054	1.41376	-0.01442	1.39923
44.3259	5.86625	3.68286	5.49306		44.3259	5.38912	4.04364	5.43372		44.3259	1.43052	0.0102	1.44077
44.3464	5.86935	3.6384	5.43372		44.3464	5.38649	3.97969	5.36598		44.3464	1.22657	0.03306	1.26018
44.3669	5.86162	3.69225	5.50126		44.3669	5.38538	4.07159	5.45959		44.3669	1.08417	-0.01188	1.07223
44.3873	5.8466	3.66978	5.45532		44.3873	5.38627	4.06677	5.45532		44.3873	1.0523	0.04692	1.10035
44.4078	5.82694	3.76393	5.56068		44.4078	5.38943	4.03063	5.42054		44.4078	1.11093	0.01663	1.1277
44.4283	5.80352	3.7044	5.45959		44.4283	5.39488	4.10109	5.50126		44.4283	1.19487	-0.07449	1.11753
44.4488	5.77621	3.77306	5.52146		44.4488	5.40267	4.08653	5.49306		44.4488	1.13872	0.0235	1.1625
44.4693	5.7457	3.82374	5.55296		44.4693	5.41326	4.06521	5.48064		44.4693	1.00931	0.05256	1.06327
44.4897	5.71434	3.80684	5.50126		44.4897	5.42651	4.09071	5.52146		44.4898	0.92972	-0.02979	0.89948
44.5102	5.68556	3.78236	5.44242		44.5102	5.4427	3.88259	5.31812		44.5102	0.89067	-0.03176	0.8584
44.5307	5.66315	3.82531	5.47227		44.5307	5.46181	4.04648	5.50939		44.5307	0.87071	0.05052	0.92252
44.5512	5.65002	3.79701	5.42495		44.5512	5.4834	3.95567	5.43808		44.5512	0.85989	-0.05442	0.80396
44.5717	5.64858	3.85901	5.49717		44.5717	5.50678	3.95795	5.46383		44.5717	0.855	0.00339	0.8584
44.5922	5.66018	3.90165	5.55683		44.5922	5.53122	3.87907	5.40268		44.5922	0.85373	-0.01085	0.84282
44.6126	5.68463	3.94796	5.63121		44.6126	5.55682	3.96525	5.52146		44.6126	0.85523	0.00754	0.8628
44.6331	5.71937	3.97797	5.69709		44.6331	5.58536	3.7863	5.34711		44.6331	0.85922	-0.000818852	0.8584
44.6536	5.75926	3.93653	5.69373		44.6536	5.61814	3.95868	5.57595		44.6536	0.8658	0.01857	0.88454
44.6741	5.80306	3.94772	5.74939		44.6741	5.65634	3.92968	5.5835		44.6741	0.87549	-0.04734	0.827
44.6946	5.8566	3.98989	5.84644		44.6946	5.70097	3.75625	5.42495		44.6946	0.88932	-0.03474	0.85397
44.715	5.92756	3.83334	5.7462		44.715	5.75222	3.84409	5.5835		44.715	0.90893	-0.04089	0.86719
44.7355	6.02446	3.91908	5.94017		44.7355	5.81083	3.88324	5.68698		44.7355	0.93589	-0.05212	0.88239
44.756	6.15552	3.82657	5.96615		44.756	5.87759	3.88784	5.7589		44.756	0.9695	-0.01034	0.95911
44.7765	6.3254	3.82254	6.13123		44.7765	5.95631	3.75616	5.68017		44.7765	1.00435	-0.02897	0.97495
44.797	6.52869	3.88505	6.40688		44.797	6.05592	3.82412	5.86363		44.797	1.03547	-0.08842	0.94301
44.8174	6.74731	3.9768	6.72383		44.8174	6.18961	3.88149	6.06379		44.8174	1.0624	-0.00453	1.05786
44.8379	6.96074	3.97779	6.93828		44.8379	6.37273	3.90311	6.27099		44.8379	1.08985	0.01386	1.10381
44.8584	7.1454	4.06198	7.20934		44.8584	6.6064	3.88237	6.48158		44.8584	1.13404	0.0987	1.23777
44.8789	7.28193	4.08055	7.36581		44.8789	6.87182	3.85047	6.71052		44.8789	1.21963	0.13361	1.36258
44.8994	7.35633	4.06001	7.41818		44.8994	7.13727	3.93399	7.06902		44.8994	1.39206	0.15177	1.55595
44.9198	7.36624	4.02306	7.38956		44.9198	7.36921	3.99408	7.36328		44.9198	1.70918	0.16158	1.88454
44.9403	7.3255	3.94299	7.26683		44.9403	7.54252	3.99386	7.53636		44.9403	2.14823	0.14173	2.3005
44.9608	7.25727	4.01158	7.26892		44.9608	7.63486	4.01285	7.64779		44.9608	2.56473	0.18912	2.77291
44.9813	7.18134	3.99569	7.17702		44.9813	7.64084	3.93774	7.57661		44.9813	2.77525	0.21456	3.01456
45.0018	7.10451	4.02214	7.12689		45.0018	7.58136	3.93659	7.51589		45.0018	2.6617	0.15725	2.83199
45.0223	7.02001	4.00904	7.02909		45.0223	7.49368	3.91493	7.40489		45.0222	2.33503	0.10602	2.44687
45.0427	6.92108	3.98479	6.90575		45.0427	7.40964	3.96559	7.37463		45.0427	2.0604	0.17746	2.25458
45.0632	6.81347	3.9692	6.78219		45.0632	7.33662	4.02446	7.36138		45.0632	2.04879	0.13537	2.19375
45.0837	6.72145	3.99155	6.71296		45.0837	7.25845	4.01454	7.27309		45.0837	2.20992	0.18792	2.41666
45.1042	6.67667	3.87153	6.53959		45.1042	7.15763	3.9892	7.14677		45.1042	2.27993	0.22641	2.53403
45.1247	6.7014	3.91071	6.608		45.1247	7.04387	3.95215	6.99485		45.1247	2.11843	0.12668	2.25348
45.1451	6.79057	3.90155	6.68711		45.1451	6.95506	3.89925	6.84907		45.1451	1.82678	0.04937	1.8774
45.1656	6.91498	3.83113	6.73102		45.1656	6.9335	3.81958	6.73578		45.1656	1.58298	0.08709	1.67398
45.1861	7.03627	3.89857	6.92952		45.1861	6.99725	3.89591	6.88755		45.1861	1.51079	0.02268	1.53373
45.2066	7.12249	3.83829	6.94698		45.2066	7.12117	3.80573	6.90675		45.2066	1.65532	-0.08674	1.5647
45.2271	7.15536	3.79717	6.93049		45.2271	7.25589	3.76733	6.99393		45.2271	1.96992	-0.13602	1.82421
45.2475	7.13497	3.78628	6.89669		45.2475	7.35453	3.74885	7.06902		45.2475	2.30669	-0.18572	2.10261
45.268	7.07555	3.76199	6.80683		45.268	7.39127	3.74504	7.10085		45.268	2.48074	-0.2415	2.20759
45.2885	6.99581	3.77263	6.74052		45.2885	7.36696	3.74119	7.07157		45.2885	2.39538	-0.20451	2.16846
45.309	6.9084	3.8902	6.79234		45.309	7.30349	3.77762	7.05445		45.309	2.17686	-0.16446	1.9981
45.3295	6.81295	3.82363	6.62007		45.3295	7.22468	3.79834	7.00125		45.3295	1.99164	-0.10174	1.88454
45.3499	6.69949	3.88025	6.57228		45.3499	7.14474	3.78733	6.90776		45.3499	1.93	-0.0702	1.85727
45.3704	6.55773	3.84658	6.39192		45.3704	7.05851	3.76844	6.79794		45.3704	1.99235	-0.1267	1.85727
45.3909	6.38799	3.85543	6.23245		45.3909	6.94915	3.79778	6.72503		45.3909	2.01448	-0.17771	1.82
45.4114	6.19851	3.90225	6.09582		45.4114	6.80534	3.79277	6.57508		45.4114	1.87633	-0.14221	1.72351
45.4319	6.00347	3.94605	5.94803		45.4319	6.62862	3.83337	6.44731		45.4319	1.65631	-0.11763	1.53148
45.4523	5.82082	3.96367	5.78383		45.4523	6.42961	3.95654	6.38519		45.4524	1.43214	-0.05728	1.37319
45.4728	5.66436	4.07571	5.743		45.4728	6.22195	3.8972	6.11368		45.4728	1.2297	-0.0056	1.22408
45.4933	5.5439	3.9778	5.52146		45.4933	6.02593	3.88616	5.90536		45.4933	1.08061	-0.04017	1.03961
45.5138	5.45829	4.06872	5.52943		45.5138	5.85792	3.98573	5.84354		45.5138	0.98781	-0.04965	0.93691
45.5343	5.39973	3.99844	5.39816		45.5343	5.72639	3.93197	5.65599		45.5343	0.93461	-0.05705	0.8759
45.5548	5.35895	4.05976	5.42054		45.5548	5.62992	4.01887	5.64897		45.5547	0.90387	-0.04869	0.85397
45.5752	5.329	3.98433	5.31321		45.5752	5.56054	3.97706	5.53733		45.5752	0.88344	-0.01397	0.86937
45.5957	5.30494	4.06798	5.37528		45.5957	5.50865	4.03963	5.54908		45.5957	0.86441	-0.0038	0.8606
45.6162	5.28432	4.15419	5.45104		45.6162	5.46792	4.12593	5.60212		45.6162	0.84426	-0.00144	0.84282
45.6367	5.26831	4.01976	5.28827		45.6367	5.43459	3.95112	5.3845		45.6367	0.82685	-0.05456	0.77078
45.6572	5.25552	4.08763	5.34711		45.6572	5.40679	3.90603	5.30827		45.6572	0.8136	0.0088	0.82244
45.6776	5.24538	4.01716	5.26269		45.6776	5.38367	4.05298	5.43808		45.6776	0.80347	-0.01583	0.78751
45.6981	5.23738	4.19716	5.45532		45.6981	5.36446	4.07104	5.43808		45.6981	0.79558	-0.0292	0.76595
45.7186	5.23139	4.05532	5.28827		45.7186	5.34878	4.03509	5.3845		45.7186	0.78906	-0.07497	0.71121
45.7391	5.22755	4.16519	5.40717		45.7391	5.33618	4.08505	5.42495		45.7391	0.78343	-0.03637	0.74639
45.7596	5.22601	4.11004	5.34233		45.7596	5.32637	4.02517	5.35186		45.7596	0.77853	-0.02685	0.75132
45.78	5.22666	4.0453	5.273		45.78	5.31909	4.03681	5.35659		45.78	0.77419	-0.001	0.77319
45.8005	5.22959	4.00683	5.23644		45.8005	5.31398	4.05949	5.37528		45.8005	0.77034	0.03532	0.80629
45.821	5.23571	4.06072	5.29832		45.821	5.31132	3.96734	5.27811		45.821	0.76689	-0.02513	0.74144
45.8415	5.24729	4.08641	5.33754		45.8415	5.31146	3.98695	5.29832		45.8415	0.76378	0.01646	0.78038
45.862	5.26583	4.12826	5.40268		45.862	5.31518	4.04508	5.36129		45.862	0.76097	-0.02421	0.73647
45.8824	5.29358	4.03839	5.33272		45.8824	5.32358	4.01858	5.34233		45.8824	0.7584	-0.02658	0.73147
45.9029	5.33355	3.98469	5.31812		45.9029	5.33838	3.94629	5.2832		45.9029	0.75583	-0.06325	0.69054
45.9234	5.38517	3.99933	5.3845		45.9234	5.36259	4.03931	5.40268		45.9234	0.75363	0.03788	0.79224
45.9439	5.43665	3.84403	5.26786		45.9439	5.39699	3.98306	5.3799		45.9439	0.75169	-0.01265	0.73896
45.9644	5.46463	3.91867	5.3799		45.9644	5.43837	3.89083	5.32301		45.9644	0.74984	0.04378	0.79459
45.9849	5.46114	3.79731	5.23644		45.9849	5.4739	3.84674	5.30827		45.9849	0.74805	-0.03617	0.71121
46.0053	5.44821	3.87771	5.31812		46.0053	5.48442	3.84617	5.31812		46.0053	0.74596	-0.01933	0.72644
46.0258	5.44714	3.91332	5.35659		46.0258	5.46649	3.86166	5.31812		46.0258	0.74451	0.01884	0.76353
46.0463	5.4615	3.89169	5.34711		46.0463	5.43661	4.03908	5.47646		46.0463	0.74325	-0.01419	0.72896
46.0668	5.48071	4.00408	5.4848		46.0668	5.41343	3.93132	5.34233		46.0668	0.74179	0.00213	0.74392
46.0873	5.48774	3.8517	5.32788		46.0873	5.40252	3.88274	5.27811		46.0873	0.74055	-0.00656	0.73397
46.1077	5.47494	3.95122	5.42495		46.1077	5.3969	3.92872	5.32301		46.1077	0.73968	0.01399	0.75377
46.1282	5.45122	3.9225	5.37064		46.1282	5.38383	3.94096	5.32301		46.1282	0.73899	-0.00998	0.72896
46.1487	5.4255	3.89801	5.31812		46.1487	5.35896	4.18054	5.55683		46.1487	0.7385	0.04102	0.78038
46.1692	5.40173	4.01427	5.4161		46.1692	5.32948	4.06643	5.39816		46.1692	0.73838	0.02247	0.7611
46.1897	5.37991	3.94005	5.31812		46.1897	5.30314	4.08662	5.39363		46.1897	0.73897	-1.54156e-05	0.73896
46.2101	5.35927	3.84615	5.19296		46.2101	5.28307	4.12881	5.42054		46.2101	0.74074	0.03426	0.77559
46.2306	5.33881	3.98913	5.32788		46.2306	5.26835	4.08456	5.35659		46.2306	0.74365	-0.01706	0.72644
46.2511	5.31824	4.10536	5.42935		46.2511	5.25754	4.07696	5.33754		46.2511	0.74634	5.0193e-05	0.74639
46.2716	5.29818	3.92004	5.21494		46.2716	5.24971	4.12645	5.3845		46.2716	0.74587	0.10264	0.85397
46.2921	5.27982	3.89112	5.16479		46.2921	5.24454	4.08005	5.32788		46.2921	0.74306	0.01307	0.75622
46.3125	5.26421	4.07077	5.33754		46.3125	5.24179	4.04543	5.28827		46.3126	0.74025	0.0683	0.81093
46.333	5.25174	4.06884	5.32301		46.333	5.24124	4.11338	5.36129		46.333	0.73888	-0.01983	0.71886
46.3535	5.24266	4.03484	5.27811		46.3535	5.24262	4.13267	5.3845		46.3535	0.73898	0.04964	0.78988
46.374	5.23689	4.06894	5.30827		46.374	5.24562	4.17235	5.43372		46.374	0.74046	-0.04126	0.69834
46.3945	5.23548	4.21252	5.47227		46.3945	5.25055	4.13373	5.39363		46.3945	0.74335	0.04548	0.78988
46.4149	5.23915	4.21631	5.48064		46.4149	5.25633	4.20577	5.4848		46.4149	0.74655	-0.00263	0.74392
46.4354	5.2503	4.22391	5.50126		46.4354	5.26346	4.13819	5.41165		46.4354	0.74895	0.01923	0.76837
46.4559	5.27348	4.24342	5.54908		46.4559	5.2733	4.18495	5.47646		46.4559	0.75121	0.01463	0.76595
46.4764	5.3159	4.24301	5.59099		46.4764	5.28551	4.20859	5.51745		46.4764	0.75472	0.01593	0.77078
46.4969	5.38572	4.36891	5.83188		46.4969	5.30117	4.1824	5.50126		46.4969	0.76016	-0.02586	0.73397
46.5174	5.48784	4.29786	5.83481		46.5174	5.32235	4.31582	5.69373		46.5174	0.76712	0.09138	0.8628
46.5378	5.61866	4.24996	5.90263		46.5378	5.35431	4.32836	5.743		46.5378	0.77515	-0.01156	0.76353
46.5583	5.76759	4.25037	6.05209		46.5583	5.40637	4.33774	5.80814		46.5583	0.7835	0.05124	0.83607
46.5788	5.91638	4.23563	6.18208		46.5788	5.48907	4.38832	5.96358		46.5788	0.79326	0.10095	0.89948
46.5993	6.04616	4.23409	6.30992		46.5993	5.61056	4.33872	6.01372		46.5993	0.80644	0.00678	0.81324
46.6198	6.14062	4.19515	6.35611		46.6198	5.76907	4.34426	6.18002		46.6198	0.82741	0.13933	0.97692
46.6402	6.18818	4.19779	6.40688		46.6402	5.94937	4.31714	6.32257		46.6402	0.86612	0.13747	1.01349
46.6607	6.18928	4.22702	6.44413		46.6607	6.13085	4.25398	6.41999		46.6607	0.94713	0.166	1.1277
46.6812	6.15631	4.14447	6.31173		46.6812	6.28826	4.22536	6.54103		46.6812	1.10985	0.12038	1.23777
46.7017	6.10746	4.19187	6.31897		46.7017	6.39884	4.20421	6.62539		46.7017	1.36352	0.0437	1.40819
46.7222	6.05619	4.17713	6.24998		46.7222	6.44707	4.16297	6.62407		46.7222	1.6314	0.000700297	1.6321
46.7426	6.00596	4.1587	6.17794		46.7426	6.43452	4.18022	6.632		46.7426	1.76908	0.02158	1.79089
46.7631	5.95075	4.191	6.16121		46.7631	6.3832	4.2357	6.64898		46.7631	1.67653	0.01287	1.68948
46.7836	5.88467	4.19343	6.09807		46.7836	6.32154	4.22037	6.56808		46.7836	1.44732	0.14484	1.60317
46.8041	5.80923	4.10163	5.9162		46.8041	6.26785	4.17172	6.4552		46.8041	1.26416	0.12442	1.39666
46.8246	5.73311	4.24924	6.01616		46.8246	6.2226	4.18286	6.42325		46.8246	1.23907	0.12469	1.37187
46.845	5.66762	4.1571	5.83773		46.845	6.17246	4.19426	6.38688		46.8451	1.33249	0.05976	1.39408
46.8655	5.62179	4.2143	5.86079		46.8655	6.1055	4.21238	6.34212		46.8655	1.39787	0.08172	1.48302
46.886	5.60127	4.18803	5.80814		46.886	6.02552	4.15779	6.19644		46.886	1.31984	0.03152	1.35185
46.9065	5.60543	4.11749	5.7301		46.9065	5.9467	4.16007	6.1203		46.9065	1.14415	0.06831	1.21485
46.927	5.62999	4.22134	5.87774		46.927	5.88193	4.0337	5.9162		46.927	0.97732	0.07411	1.05424
46.9475	5.66943	4.14546	5.826		46.9475	5.83682	3.9834	5.82008		46.9475	0.86827	0.10314	0.97692
46.9679	5.71959	4.17496	5.9108		46.9679	5.80688	3.97119	5.77765		46.9679	0.81053	0.07539	0.88883
46.9884	5.78003	4.28459	6.10925		46.9884	5.78244	4.08588	5.87212		46.9884	0.78077	0.08289	0.86719
47.0089	5.8515	4.26494	6.15486		47.0089	5.75846	3.91829	5.67332		47.0089	0.76305	0.05769	0.82244
47.0294	5.93527	4.24791	6.21661		47.0294	5.73692	3.8768	5.6058		47.0294	0.75103	0.05158	0.80396
47.0499	6.03143	4.37899	6.49224		47.0499	5.72264	4.03257	5.75574		47.0498	0.74238	0.07276	0.81785
47.0703	6.135	4.45382	6.7093		47.0703	5.71707	4.11652	5.84064		47.0703	0.73598	0.06795	0.80629
47.0908	6.23032	4.47836	6.84375		47.0908	5.71436	4.21631	5.95584		47.0908	0.73104	-0.02465	0.70608
47.1113	6.28228	4.50674	6.94216		47.1113	5.70209	4.27126	6.01372		47.1113	0.72669	0.00226	0.72896
47.1318	6.26536	4.44125	6.82002		47.1318	5.67164	4.27939	5.99396		47.1318	0.72253	-0.02137	0.70093
47.1523	6.20045	4.37323	6.65286		47.1523	5.62761	4.10632	5.73979		47.1523	0.71888	-0.00256	0.71631
47.1727	6.13137	4.33193	6.52503		47.1727	5.58248	4.12623	5.71703		47.1727	0.71588	0.01793	0.73397
47.1932	6.08232	4.33812	6.48464		47.1932	5.5433	4.1372	5.69036		47.1932	0.71343	-0.00732	0.70608
47.2137	6.05209	4.38225	6.51767		47.2137	5.50995	4.21209	5.7462		47.2137	0.7116	-0.00805	0.70351
47.2342	6.01699	4.39291	6.49828		47.2342	5.47833	4.20331	5.70378		47.2342	0.7099	0.03584	0.74639
47.2547	5.9497	4.37195	6.40026		47.2547	5.44301	4.17843	5.63835		47.2547	0.70834	0.03015	0.73896
47.2751	5.85103	4.21716	6.09357		47.2751	5.40508	4.16097	5.57973		47.2751	0.7072	0.01409	0.72139
47.2956	5.74279	4.214	5.98141		47.2956	5.36884	4.18191	5.56834		47.2956	0.70625	0.01253	0.71886
47.3161	5.64289	4.05911	5.70378		47.3161	5.33709	4.0193	5.35659		47.3161	0.7052	0.05439	0.7611
47.3366	5.55671	4.08502	5.64545		47.3366	5.30957	4.08488	5.39816		47.3366	0.70432	-0.00339	0.70093
47.3571	5.48457	4.04767	5.53339		47.3571	5.28524	4.02758	5.31321		47.3571	0.70355	0.04901	0.75377
47.3775	5.42483	4.05824	5.4848		47.3775	5.26378	4.06667	5.33272		47.3775	0.70286	-0.07163	0.62861
47.398	5.37541	4.04414	5.42054		47.398	5.24502	4.04234	5.28827		47.398	0.70226	0.03604	0.73896
47.4185	5.33517	4.09399	5.43372		47.4185	5.2291	4.06693	5.29832		47.4185	0.70176	0.03411	0.73647
47.439	5.30279	4.07428	5.3799		47.439	5.21588	4.16361	5.39363		47.439	0.70139	-0.02629	0.67475
47.4595	5.27717	3.98562	5.26269		47.4595	5.2051	4.07521	5.2832		47.4595	0.70123	0.03703	0.73896
47.48	5.25738	4.02549	5.2832		47.48	5.19646	4.08318	5.2832		47.48	0.70105	-0.04406	0.65601
47.5004	5.24275	4.14446	5.39816		47.5004	5.18977	4.12937	5.32788		47.5004	0.70109	-0.00274	0.69834
47.5209	5.23249	4.13348	5.37528		47.5209	5.18479	4.0798	5.26786		47.5209	0.70122	-0.0494	0.65059
47.5414	5.22585	4.11019	5.34233		47.5414	5.18147	4.00032	5.18178		47.5414	0.7014	0.0021	0.70351
47.5619	5.22316	4.12525	5.35659		47.5619	5.17975	4.13813	5.32788		47.5619	0.70173	-0.03954	0.6614
47.5824	5.22374	4.18333	5.42495		47.5824	5.17966	4.11658	5.3033		47.5824	0.70238	0.00113	0.70351
47.6028	5.22711	4.20903	5.45959		47.6028	5.18133	4.03305	5.21494		47.6028	0.70363	0.01008	0.71377
47.6233	5.23326	4.09919	5.33754		47.6233	5.18426	4.01414	5.1985		47.6233	0.70589	-0.0178	0.68793
47.6438	5.24201	4.07789	5.32301		47.6438	5.18829	4.14327	5.34233		47.6438	0.70921	-0.00568	0.70351
47.6643	5.25319	3.95722	5.20949		47.6643	5.19363	3.9549	5.14749		47.6643	0.71305	0.02799	0.74144
47.6848	5.26656	4.08185	5.35186		47.6848	5.19968	4.04121	5.24175		47.6848	0.71571	0.0254	0.74144
47.7052	5.2824	4.06716	5.35186		47.7052	5.2063	4.04495	5.25227		47.7052	0.71717	-0.0212	0.69575
47.7257	5.30128	3.96213	5.26269		47.7257	5.21306	3.9365	5.14749		47.7257	0.72045	-0.00666	0.71377
47.7462	5.32358	4.02788	5.35186		47.7462	5.21912	4.02752	5.24702		47.7462	0.72726	-0.03606	0.69054
47.7667	5.34936	3.91211	5.2575		47.7667	5.22354	4.07674	5.3033		47.7667	0.73529	-0.06878	0.66408
47.7872	5.37827	3.93696	5.31321		47.7872	5.22767	4.02431	5.25227		47.7872	0.73844	-0.03682	0.70093
47.8076	5.40956	3.9439	5.35186		47.8076	5.23262	4.0775	5.31321		47.8077	0.73513	-0.01365	0.72139
47.8281	5.4433	3.75431	5.16479		47.8281	5.24016	3.92733	5.16479		47.8281	0.73049	0.02062	0.75132
47.8486	5.47981	3.96329	5.44242		47.8486	5.25279	4.11555	5.37528		47.8486	0.72829	0.05304	0.78276
47.8691	5.52078	3.92054	5.43808		47.8691	5.27399	3.94775	5.22036		47.8691	0.72899	0.04095	0.77078
47.8896	5.56774	3.79282	5.33754		47.8896	5.30746	4.04344	5.35186		47.8896	0.73245	0.01869	0.75132
47.9101	5.62008	3.82911	5.43372		47.9101	5.35668	4.04926	5.40717		47.91	0.73882	-0.00235	0.73647
47.9305	5.6733	3.94157	5.61313		47.9305	5.42226	3.97619	5.39816		47.9305	0.7498	-0.05018	0.69834
47.951	5.72115	3.79454	5.49306		47.951	5.50191	3.95038	5.45104		47.951	0.77055	-0.03834	0.73147
47.9715	5.75616	3.86632	5.61313		47.9715	5.58809	4.02473	5.61313		47.9715	0.81325	-0.01618	0.79694
47.992	5.77498	3.82165	5.57973		47.992	5.67022	4.07913	5.75257		47.992	0.89264	-0.03794	0.85397
48.0125	5.78161	3.87545	5.64897		48.0125	5.73646	4.00012	5.73657		48.0125	1.00499	-0.02578	0.97887
48.0329	5.78609	3.91474	5.69709		48.0329	5.77847	3.87823	5.64897		48.0329	1.10264	-0.01612	1.08639
48.0534	5.80026	3.88964	5.68358		48.0534	5.79858	3.86364	5.65249		48.0534	1.11063	-0.05485	1.05424
48.0739	5.83434	3.86548	5.69036		48.0739	5.8077	3.8161	5.6058		48.0739	1.0332	-0.06775	0.96309
48.0944	5.89549	3.92454	5.81711		48.0944	5.81754	3.96982	5.7869		48.0944	0.95477	-0.02573	0.92871
48.1149	5.98748	3.8984	5.88053		48.1149	5.83487	3.8384	5.65948		48.1149	0.92874	-0.09275	0.83155
48.1353	6.1089	3.9581	6.06611		48.1353	5.86216	3.91601	5.77455		48.1353	0.9573	-0.0482	0.90792
48.1558	6.25401	3.92669	6.17794		48.1558	5.90499	3.84435	5.73657		48.1558	1.00685	-0.01046	0.99633
48.1763	6.40874	3.99979	6.40853		48.1763	5.97553	3.92709	5.8999		48.1763	1.02744	-0.0269	1.00017
48.1968	6.55543	4.09062	6.65028		48.1968	6.08786	3.85766	5.93489		48.1968	1.00581	-0.07618	0.92665
48.2173	6.67691	4.04928	6.72743		48.2173	6.24495	3.91763	6.1591		48.2173	0.9863	0.00617	0.99248
48.2377	6.75868	4.09521	6.85857		48.2377	6.43048	3.97506	6.40523		48.2377	1.01175	0.01109	1.0229
48.2582	6.79418	4.05142	6.84694		48.2582	6.62029	4.02577	6.64639		48.2582	1.11827	-0.00755	1.11069
48.2787	6.78756	4.00588	6.79347		48.2787	6.78682	4.05839	6.84694		48.2787	1.34118	0.02247	1.36391
48.2992	6.75569	3.97796	6.7334		48.2992	6.90697	4.04383	6.95177		48.2992	1.66394	-0.02148	1.64223
48.3197	6.72032	4.08196	6.80572		48.3197	6.9643	4.05944	7.02554		48.3197	1.98327	0.01472	1.9981
48.3401	6.69929	4.09204	6.79571		48.3401	6.95805	4.07111	7.03174		48.3402	2.1477	0.03151	2.17971
48.3606	6.70002	4.16233	6.87626		48.3606	6.90782	4.05299	6.96224		48.3606	2.05492	0.08788	2.14678
48.3811	6.71944	4.14478	6.87523		48.3811	6.84442	4.05478	6.90073		48.3811	1.79498	-0.01446	1.78041
48.4016	6.74968	4.157	6.91968		48.4016	6.79529	4.08825	6.88755		48.4016	1.5609	0.06782	1.63108
48.4221	6.78309	4.08719	6.8742		48.4221	6.77354	4.1441	6.92854		48.4221	1.50399	0.03473	1.53933
48.4426	6.81032	4.10556	6.92166		48.4426	6.77516	4.17863	6.97073		48.4425	1.61172	0.06679	1.68079
48.463	6.81869	4.05793	6.87833		48.463	6.79016	4.18317	6.99118		48.463	1.72859	0.10493	1.83923
48.4835	6.7968	4.07166	6.87109		48.4835	6.81616	4.1605	6.99026		48.4835	1.70904	0.14455	1.86456
48.504	6.74236	4.13378	6.88551		48.504	6.85312	4.08441	6.94119		48.504	1.58031	0.07687	1.66021
48.5245	6.66486	4.13662	6.81124		48.5245	6.8917	4.06993	6.96414		48.5245	1.51218	0.14574	1.66908
48.545	6.57857	4.11745	6.70319		48.545	6.91188	4.06248	6.97635		48.545	1.61071	0.10938	1.72629
48.5654	6.49415	4.17012	6.6796		48.5654	6.89403	3.97428	6.86797		48.5654	1.79675	0.05337	1.85157
48.5859	6.41119	4.14573	6.56808		48.5859	6.83394	3.94092	6.77308		48.5859	1.88605	0.13034	2.02527
48.6064	6.32092	4.23199	6.58203		48.6064	6.74711	4.08932	6.84055		48.6064	1.76821	0.13016	1.90723
48.6269	6.21242	4.15503	6.38012		48.6269	6.65609	4.10756	6.76964		48.6269	1.52994	0.14968	1.6914
48.6474	6.08218	4.16816	6.2653		48.6474	6.57543	4.11366	6.6958		48.6474	1.33618	0.13702	1.48302
48.6678	5.93577	4.16562	6.11589		48.6678	6.50337	4.06138	6.56667		48.6678	1.2953	0.16197	1.47113
48.6883	5.78133	4.23776	6.04973		48.6883	6.42194	4.08463	6.51026		48.6883	1.38125	0.17301	1.57013
48.7088	5.63155	4.24415	5.90808		48.7088	6.31375	4.09802	6.41673		48.7088	1.46132	0.17474	1.65226
48.7293	5.49866	4.20554	5.72685		48.7293	6.17485	4.056	6.23245		48.7293	1.40823	0.1602	1.58198
48.7498	5.39107	4.20941	5.62402		48.7498	6.01414	4.05724	6.07304		48.7498	1.237	0.11234	1.35589
48.7702	5.3118	4.21291	5.54908		48.7702	5.84678	4.06205	5.9108		48.7702	1.05134	0.10833	1.16575
48.7907	5.25711	4.13982	5.40717		48.7907	5.68685	4.15793	5.85793		48.7907	0.91591	0.13589	1.06147
48.8112	5.22153	4.18881	5.42935		48.8112	5.5492	4.20827	5.78074		48.8112	0.83821	0.09967	0.94301
48.8317	5.19896	4.22822	5.45532		48.8317	5.4421	4.17018	5.62762		48.8317	0.79683	0.08605	0.88669
48.8522	5.18466	4.16663	5.36598		48.8522	5.36586	4.08568	5.45532		48.8522	0.77283	0.06556	0.84058
48.8727	5.17571	4.12009	5.3033		48.8727	5.31501	4.01278	5.32788		48.8727	0.75698	0.01844	0.77559
48.8931	5.17048	4.12909	5.30827		48.8931	5.28211	4.2178	5.52545		48.8931	0.74575	0.01283	0.75866
48.9136	5.16783	4.11372	5.28827		48.9136	5.2606	4.16337	5.43808		48.9136	0.73764	-0.01612	0.72139
48.9341	5.16799	4.12691	5.3033		48.9341	5.24654	4.1211	5.37528		48.9341	0.7319	-0.0305	0.70093
48.9546	5.17065	4.1112	5.28827		48.9546	5.23758	4.0248	5.26269		48.9546	0.72809	-0.01171	0.71631
48.9751	5.17598	4.0926	5.273		48.9751	5.23249	4.14546	5.38907		48.9751	0.726	0.02019	0.74639
48.9955	5.18477	4.04016	5.22575		48.9955	5.23081	4.09704	5.33272		48.9955	0.72553	0.06679	0.79459
49.016	5.19898	4.09471	5.29832		49.016	5.23213	3.94553	5.17615		49.016	0.72648	-0.04035	0.6853
49.0365	5.22194	4.03494	5.2575		49.0365	5.23623	3.93099	5.16479		49.0365	0.72902	-0.0076	0.72139
49.057	5.2596	3.95631	5.21494		49.057	5.24532	4.0121	5.2575		49.057	0.73304	0.00836	0.74144
49.0775	5.31893	3.98939	5.30827		49.0775	5.26132	4.17371	5.45104		49.0775	0.73804	0.04146	0.78038
49.0979	5.40489	4.09201	5.50126		49.0979	5.28902	4.05194	5.34233		49.0979	0.74369	-0.01463	0.72896
49.1184	5.51909	4.07977	5.60212		49.1184	5.33627	4.03827	5.37528		49.1184	0.75041	-0.04583	0.70351
49.1389	5.65454	4.0877	5.7462		49.1389	5.41129	3.91988	5.32788		49.1389	0.7598	-0.05232	0.70608
49.1594	5.79851	3.81452	5.59471		49.1594	5.51897	3.97041	5.48894		49.1594	0.77478	0.02193	0.79694
49.1799	5.93557	3.93583	5.8693		49.1799	5.65612	4.01026	5.66643		49.1799	0.80128	0.0254	0.827
49.2003	6.05006	3.83623	5.87212		49.2003	5.80973	3.85093	5.64897		49.2003	0.85413	-0.00903	0.84506
49.2208	6.13012	3.81945	5.93225		49.2208	5.96329	3.71863	5.63835		49.2208	0.96271	-0.03144	0.93077
49.2413	6.1675	3.75205	5.8861		49.2413	6.09632	3.75376	5.81711		49.2413	1.15278	-0.01325	1.13943
49.2618	6.16463	3.68845	5.79909		49.2618	6.19005	3.71537	5.86079		49.2618	1.39782	-0.08493	1.30918
49.2823	6.13376	3.73168	5.826		49.2823	6.23083	3.69761	5.87774		49.2823	1.59972	-0.0618	1.53597
49.3027	6.09029	3.78643	5.8522		49.3027	6.21968	3.70379	5.87493		49.3028	1.63241	-0.00947	1.62289
49.3232	6.04498	3.8213	5.84932		49.3232	6.1731	3.64226	5.743		49.3232	1.47934	-0.00461	1.47472
49.3437	6.00147	3.76756	5.73979		49.3437	6.11367	3.75403	5.83481		49.3437	1.27139	-0.01262	1.2587
49.3642	5.95582	3.76724	5.69373		49.3642	6.05816	3.70403	5.71373		49.3642	1.14526	0.00902	1.15432
49.3847	5.90266	3.81026	5.69373		49.3847	6.01016	3.76322	5.743		49.3847	1.15569	-0.04073	1.11412
49.4052	5.84214	3.81157	5.63479		49.4052	5.96014	3.74248	5.66643		49.4051	1.24653	-0.0192	1.22714
49.4256	5.78088	3.81986	5.5835		49.4256	5.89573	3.74541	5.6058		49.4256	1.29596	0.05566	1.3532
49.4461	5.72705	3.84281	5.55683		49.4461	5.81274	3.7936	5.5835		49.4461	1.22116	-0.00475	1.2164
49.4666	5.68891	3.77272	5.43372		49.4666	5.71902	3.80298	5.50126		49.4666	1.07021	-0.00512	1.06507
49.4871	5.67165	3.87397	5.53733		49.4871	5.62691	3.86349	5.48064		49.4871	0.93008	-0.00753	0.92252
49.5076	5.6777	3.76056	5.40717		49.5076	5.54838	3.7366	5.24702		49.5076	0.83899	0.00159	0.84058
49.528	5.70707	3.76862	5.44674		49.528	5.4927	3.84326	5.32301		49.528	0.79196	0.06016	0.85397
49.5485	5.76069	3.86872	5.6204		49.5485	5.46406	3.94467	5.40717		49.5485	0.76983	-0.06422	0.70351
49.569	5.841	3.90359	5.73979		49.569	5.46301	3.89887	5.35659		49.569	0.75964	-0.0351	0.72392
49.5895	5.95251	3.78054	5.70711		49.5895	5.48776	3.78005	5.24175		49.5895	0.75624	0.00241	0.75866
49.61	6.10042	3.79666	5.87493		49.61	5.53623	3.85873	5.3845		49.61	0.75751	-0.0135	0.74392
49.6304	6.28637	3.81423	6.08222		49.6304	5.60722	3.90667	5.50939		49.6304	0.76225	-0.00601	0.75622
49.6509	6.50613	3.82236	6.31173		49.6509	5.70084	3.79073	5.46806		49.6509	0.76943	-0.05901	0.70865
49.6714	6.73338	3.87708	6.60259		49.6714	5.81229	3.76017	5.54126		49.6714	0.779	-0.07757	0.69834
49.6919	6.91881	3.8269	6.72982		49.6919	5.92798	3.79499	5.70044		49.6919	0.79158	0.0146	0.80629
49.7124	7.0125	3.72017	6.6896		49.7124	6.03192	3.84932	5.8693		49.7124	0.80937	-0.03554	0.77319
49.7328	7.01548	3.81141	6.80793		49.7328	6.12531	3.73817	5.826		49.7328	0.83838	-0.03158	0.80629
49.7533	6.98268	3.82011	6.78559		49.7533	6.22842	3.77723	5.97889		49.7533	0.89215	-0.04601	0.84506
49.7738	6.96207	3.8509	6.80128		49.7738	6.35098	3.91254	6.25958		49.7738	0.99662	-0.10817	0.88239
49.7943	6.96339	3.81135	6.75577		49.7943	6.48112	3.89146	6.36647		49.7943	1.17818	0.00684	1.18504
49.8148	6.96938	3.90341	6.86797		49.8148	6.59522	3.99373	6.58893		49.8148	1.42674	-0.07222	1.35185
49.8353	6.94809	3.90268	6.84588		49.8353	6.67101	3.98835	6.65929		49.8353	1.67366	-0.0554	1.6167
49.8557	6.87331	3.8387	6.69827		49.8557	6.69683	3.97798	6.67456		49.8557	1.82986	0.03177	1.86214
49.8762	6.75142	3.79473	6.52356		49.8762	6.67495	4.00837	6.68336		49.8762	1.88873	0.03695	1.92638
49.8967	6.61218	3.85826	6.4599		49.8967	6.61765	4.01034	6.62804		49.8967	1.86617	0.09498	1.9658
49.9172	6.47482	3.90178	6.37161		49.9172	6.54242	4.03483	6.57786		49.9172	1.73099	0.06388	1.79695
49.9377	6.34115	3.95338	6.29342		49.9377	6.46356	3.99323	6.45677		49.9377	1.56348	0.01092	1.57446
49.9581	6.2066	3.88683	6.08677		49.9581	6.38584	4.03516	6.42162		49.9581	1.48232	-0.01941	1.46272
49.9786	6.06668	3.90188	5.96358		49.9786	6.30341	4.07549	6.38182		49.9786	1.48769	0.01053	1.49827
49.9991	5.92386	4.03148	5.95584		49.9991	6.2081	4.06629	6.27664		49.9991	1.49703	0.03821	1.53597
50.0196	5.78359	3.97561	5.7589		50.0196	6.09341	4.1072	6.20658		50.0196	1.4763	0.0956	1.57661
50.0401	5.65282	4.02029	5.67332		50.0401	5.95923	4.14363	6.11368		50.0401	1.38526	0.08895	1.47828
50.0605	5.53841	4.14438	5.69373		50.0605	5.8137	4.04873	5.86363		50.0605	1.21476	0.02422	1.23928
50.081	5.44289	3.91722	5.35659		50.081	5.66721	4.07603	5.7462		50.081	1.03422	-0.065	0.96706
50.1015	5.3679	4.02095	5.38907		50.1015	5.53261	4.00862	5.54126		50.1015	0.89823	-0.03269	0.865
50.122	5.31086	4.10006	5.4161		50.122	5.4193	3.83207	5.23644		50.122	0.81556	-0.03689	0.77799
50.1425	5.26798	4.02008	5.28827		50.1425	5.3314	3.94324	5.273		50.1425	0.76945	-0.0059	0.76353
50.1629	5.23555	4.04168	5.27811		50.1629	5.26826	3.99444	5.26269		50.1629	0.74212	-0.03044	0.71121
50.1834	5.2099	4.09382	5.30827		50.1834	5.22472	4.07102	5.29832		50.1834	0.72386	-0.04795	0.67475
50.2039	5.18895	4.1427	5.34233		50.2039	5.19542	4.09794	5.29832		50.2039	0.71055	-0.01214	0.69834
50.2244	5.17126	4.09689	5.273		50.2244	5.17557	3.98927	5.16479		50.2244	0.70041	0.02324	0.72392
50.2449	5.15602	4.06235	5.22036		50.2449	5.16156	4.02002	5.18178		50.2449	0.69251	-0.06455	0.62583
50.2653	5.14272	4.16576	5.32301		50.2653	5.15108	4.10112	5.2575		50.2653	0.68632	-0.0456	0.63966
50.2858	5.13126	4.15875	5.3033		50.2858	5.14324	3.93415	5.07517		50.2858	0.68153	-0.03838	0.6424
50.3063	5.12144	4.14112	5.273		50.3063	5.13663	3.88725	5.01728		50.3063	0.67803	-0.00591	0.67209
50.3268	5.11318	4.07675	5.19296		50.3268	5.13111	4.0805	5.21494		50.3268	0.67577	0.00163	0.6774
50.3473	5.10679	4.16677	5.28827		50.3473	5.12659	4.07456	5.20401		50.3473	0.67445	-0.06343	0.60897
50.3678	5.1021	3.94907	5.04986		50.3678	5.12314	4.07777	5.20401		50.3678	0.67346	0.04196	0.71631
50.3882	5.09915	4.10956	5.21494		50.3882	5.12085	4.12348	5.25227		50.3882	0.67181	-0.0423	0.62861
50.4087	5.09799	4.17419	5.28827		50.4087	5.11979	4.16	5.2933		50.4087	0.66985	-0.08315	0.58315
50.4292	5.0989	4.07962	5.18178		50.4292	5.12005	4.0492	5.17048		50.4292	0.66845	0.02693	0.69575
50.4497	5.10244	4.17044	5.28827		50.4497	5.1218	3.9604	5.0814		50.4497	0.66801	-0.01193	0.65601
50.4702	5.10986	4.1377	5.2575		50.4702	5.12533	4.11951	5.25227		50.4702	0.66838	0.0037	0.67209
50.4906	5.12343	4.1212	5.25227		50.4906	5.13117	4.05469	5.18739		50.4906	0.66986	-0.01642	0.6533
50.5111	5.14705	4.07074	5.22036		50.5111	5.13988	4.05172	5.19296		50.5111	0.67229	-0.01881	0.6533
50.5316	5.18589	4.1576	5.35659		50.5316	5.15385	3.8252	4.96284		50.5316	0.6753	-0.06422	0.60897
50.5521	5.24502	4.16171	5.42054		50.5521	5.17651	3.89212	5.0626		50.5521	0.67859	0.02713	0.70608
50.5726	5.32702	4.10139	5.43372		50.5726	5.21377	4.00656	5.22036		50.5726	0.68235	0.00556	0.68793
50.593	5.42905	4.00466	5.43372		50.593	5.27276	3.84572	5.10595		50.593	0.68704	-0.04367	0.6424
50.6135	5.54473	3.96527	5.50939		50.6135	5.36026	3.91634	5.273		50.6135	0.69404	-0.000889983	0.69315
50.634	5.66211	3.8999	5.55683		50.634	5.47693	3.91159	5.3845		50.634	0.7057	-0.01762	0.68793
50.6545	5.76841	3.99054	5.7589		50.6545	5.61577	3.96459	5.57973		50.6545	0.72714	-0.01832	0.70865
50.675	5.85142	3.8739	5.71703		50.675	5.7629	3.80942	5.55296		50.675	0.77131	0.00903	0.78038
50.6954	5.90142	3.79733	5.67675		50.6954	5.90054	3.69881	5.54908		50.6955	0.86037	-0.00858	0.85175
50.7159	5.91585	3.76067	5.64545		50.7159	6.01242	3.77908	5.76519		50.7159	1.00899	-0.15372	0.84282
50.7364	5.9005	3.76437	5.63479		50.7364	6.08205	3.59801	5.58725		50.7364	1.18988	-0.07939	1.10726
50.7569	5.86691	3.79995	5.64545		50.7569	6.10086	3.7479	5.81413		50.7569	1.31873	0.01126	1.33005
50.7774	5.82602	3.75553	5.54908		50.7774	6.07537	3.70582	5.73334		50.7774	1.30218	-0.03831	1.26313
50.7979	5.78374	3.77025	5.52545		50.7979	6.02394	3.71466	5.69373		50.7978	1.16266	-0.07024	1.08989
50.8183	5.73976	3.75632	5.46383		50.8183	5.96668	3.75602	5.69036		50.8183	1.01319	-0.04888	0.96309
50.8388	5.68881	3.84869	5.52545		50.8388	5.91514	3.72767	5.60212		50.8388	0.93892	0.0354	0.97495
50.8593	5.62665	3.67437	5.24175		50.8593	5.86966	3.69826	5.51745		50.8593	0.95832	-0.03317	0.92459
50.8798	5.55346	3.8908	5.43808		50.8798	5.81966	3.8062	5.6058		50.8798	1.02692	0.01624	1.04329
50.9003	5.4732	3.75728	5.1985		50.9003	5.75379	3.68905	5.38907		50.9002	1.06192	-0.02206	1.03961
[truncated: 1,421 more rows]

## Sheet: Figure 2c
Ag2Se+x wt.% Te
x	a (Å)		x	b (Å)		x	c (Å)
0	4.33648		0	7.06936		0	7.77212
2.5	4.33831		2.5	7.0705		2.5	7.7709
5	4.34005		5	7.0763		5	7.7808
7.5	4.3412		7.5	7.0808		7.5	7.79
10	4.3416		10	7.0822		10	7.7906

## Sheet: Figure 2d
Binding Energy (eV)	Intensity (a.u.)
1200	360855
1199	359790
1198	360483
1197	358654
1196	357770
1195	356906
1194	359921
1193	360463
1192	358755
1191	364584
1190	360504
1189	360855
1188	361056
1187	362282
1186	360895
1185	362825
1184	363589
1183	359850
1182	358705
1181	362182
1180	362936
1179	359619
1178	361066
1177	361217
1176	360705
1175	357438
1174	359036
1173	358966
1172	356242
1171	359760
1170	357589
1169	355690
1168	359107
1167	359589
1166	358313
1165	359277
1164	359901
1163	356102
1162	355740
1161	358986
1160	360916
1159	362574
1158	361137
1157	361096
1156	361066
1155	361760
1154	358725
1153	360674
1152	360745
1151	362956
1150	360252
1149	362343
1148	360393
1147	357830
1146	359689
1145	360906
1144	360936
1143	358051
1142	357267
1141	355026
1140	353921
1139	354594
1138	353187
1137	353257
1136	357237
1135	359267
1134	360383
1133	362403
1132	370141
1131	379769
1130	378382
1129	369036
1128	363348
1127	360966
1126	364704
1125	368131
1124	363770
1123	355157
1122	351499
1121	350906
1120	347137
1119	347408
1118	345640
1117	345258
1116	347740
1115	348755
1114	349217
1113	349861
1112	347127
1111	347529
1110	347268
1109	346675
1108	348795
1107	350946
1106	349750
1105	347790
1104	348021
1103	352031
1102	355649
1101	350866
1100	351016
1099	353227
1098	352534
1097	352886
1096	353670
1095	356564
1094	358393
1093	356222
1092	355991
1091	360162
1090	360011
1089	359750
1088	359790
1087	361378
1086	361730
1085	360102
1084	361609
1083	358885
1082	361599
1081	362403
1080	359277
1079	362091
1078	362443
1077	365438
1076	366523
1075	367086
1074	365981
1073	367830
1072	363508
1071	365840
1070	367619
1069	371086
1068	373830
1067	375810
1066	370363
1065	372443
1064	373408
1063	370121
1062	368584
1061	373167
1060	371468
1059	372845
1058	375156
1057	373940
1056	373136
1055	374473
1054	373749
1053	372875
1052	376171
1051	376664
1050	376955
1049	377890
1048	380523
1047	381639
1046	379518
1045	377769
1044	380272
1043	382553
1042	381548
1041	382292
1040	382754
1039	381578
1038	383126
1037	383367
1036	382895
1035	386704
1034	385387
1033	388774
1032	389729
1031	387990
1030	388613
1029	390292
1028	387880
1027	389196
1026	390292
1025	385568
1024	391809
1023	390935
1022	390794
1021	390352
1020	396613
1019	398633
1018	398402
1017	393940
[truncated: 1,022 more rows]

## Sheet: Figure 2e
Binding Energy (eV)	CPS_Te 3d	Te 3d_1_Te 3d	Te 3d_2_Te 3d	Te 3d_3_Te 3d	Envelope_Te 3d
[truncated: 321 more rows]

[truncated: 15 more sheets: Figure 4a, Figure 4b, Figure 4c, Figure 4d, Figure 4e, Figure 4f, Figure 4g, Figure 4h, Figure 4i, Figure 5a, Figure 5c, Figure 5d, Figure 5e, Figure 5g, Figure 5i]
